# Supplementary material for: Comparison of linear model and artificial neural network using antler beam diameter and length of white-tailed deer (Odocoileus virginianus) dataset
Source: PLoS One. 2019 Feb 22;14(2):e0212545. doi: 10.1371/journal.pone.0212545 (PMC6386314; doi:10.1371/journal.pone.0212545)
Supplement: S1 Appendix — Each sheet contains the individual data points used in training and test process. (XLSX) [file pone.0212545.s001.xlsx]

## Sheet: DataForPaperTraining
Year	Mo	Age	DRWTkg	DIAcm	Beamcm
1977	9	2.5	33.113	40.64	26.67
1977	9	1.5	29.938	30.48	11.43
1977	9	1.5	26.309	35.56	13.97
1977	10	0.5	25.855	27.94	10.16
1977	10	1.5	19.958	27.94	12.065
1977	10	1.5	29.03	35.56	13.97
1977	10	1.5	33.566	40.64	15.875
1977	10	1.5	28.577	33.02	8.89
1977	10	1.5	30.391	35.56	20.955
1977	10	1.5	36.288	43.18	17.78
1977	10	2.5	31.752	48.26	26.67
1977	10	1.5	25.855	40.64	13.97
1977	10	1.5	32.659	45.72	24.765
1977	10	1.5	30.391	43.18	21.59
1977	10	1.5	28.123	25.4	5.08
1977	10	1.5	33.566	45.72	21.59
1977	10	1.5	31.298	30.48	11.43
1977	10	1.5	35.834	45.72	19.05
1977	10	1.5	28.123	38.1	16.51
1977	10	1.5	29.484	27.94	8.89
1977	10	1.5	28.123	27.94	7.62
1977	10	1.5	32.659	30.48	12.7
1977	10	1.5	29.03	33.02	14.605
1977	10	1.5	25.402	25.4	7.62
1977	10	2.5	38.556	53.34	29.845
1977	10	2.5	34.927	40.64	22.86
1977	10	2.5	29.03	40.64	22.86
1977	10	3.5	35.834	53.34	31.75
1977	10	1.5	29.484	35.56	11.43
1977	10	1.5	31.298	38.1	15.24
1977	10	1.5	41.731	50.8	33.02
1977	10	1.5	28.123	40.64	15.24
1977	10	1.5	32.659	38.1	10.795
1977	10	2.5	37.195	38.1	17.78
1977	10	1.5	25.855	38.1	19.05
1977	10	1.5	34.02	43.18	17.78
1977	10	1.5	31.298	35.56	19.05
1977	10	1.5	28.577	35.56	12.7
1977	10	2.5	27.216	35.56	12.7
1977	10	1.5	29.484	33.02	8.89
1977	10	1.5	31.298	38.1	15.24
1977	10	1.5	41.731	50.8	33.02
1977	10	1.5	28.123	40.64	15.24
1977	10	1.5	27.216	25.4	2.54
1977	10	1.5	24.948	25.4	5.08
1977	10	1.5	32.659	38.1	10.795
1977	10	2.5	37.195	38.1	17.78
1977	10	1.5	25.855	38.1	19.05
1977	10	1.5	34.02	43.18	17.78
1977	10	2.5	34.02	40.64	24.765
1977	10	1.5	31.298	35.56	19.05
1977	10	1.5	28.577	35.56	12.7
1977	10	2.5	27.216	35.56	12.7
1977	10	1.5	29.484	33.02	8.89
1977	10	1.5	24.948	33.02	10.16
1977	10	3.5	50.35	71.12	33.02
1977	10	3.5	54.886	76.2	43.815
1977	10	1.5	30.845	30.48	10.16
1977	10	3.5	36.288	48.26	27.305
1977	10	1.5	24.948	27.94	6.35
1977	10	2.5	28.577	43.18	26.67
1977	10	1.5	30.845	45.72	17.78
1977	10	2.5	56.246	63.5	44.45
1977	10	1.5	32.206	38.1	19.05
1977	10	1.5	27.216	30.48	10.16
1977	10	2.5	37.649	48.26	24.765
1977	10	1.5	28.123	40.64	13.97
1977	10	1.5	25.855	38.1	13.335
1977	11	1.5	25.855	30.48	11.43
1977	11	1.5	22.68	30.48	6.35
1977	11	1.5	46.267	43.18	22.86
1977	11	2.5	50.35	63.5	41.91
1977	11	1.5	34.474	43.18	21.59
1977	11	2.5	43.092	63.5	35.56
1977	11	3.5	52.164	71.12	39.37
1977	11	1.5	28.123	38.1	7.62
1977	11	1.5	29.03	45.72	12.7
1977	11	1.5	30.391	33.02	8.255
1977	11	1.5	26.762	25.4	12.7
1977	11	2.5	43.092	50.8	29.21
1977	11	1.5	31.752	40.64	15.875
1977	11	1.5	29.938	33.02	12.7
1977	11	1.5	32.206	45.72	17.78
1977	11	1.5	30.391	33.02	16.51
1977	11	1.5	23.587	27.94	10.16
1977	11	1.5	26.309	35.56	12.7
1977	11	1.5	29.03	38.1	11.43
1977	11	1.5	25.855	33.02	7.62
1977	11	2.5	43.546	58.42	26.67
1977	11	1.5	34.474	33.02	15.875
1977	11	1.5	25.402	43.18	15.24
1977	11	1.5	27.67	30.48	7.62
1977	11	1.5	24.494	30.48	7.62
1977	11	1.5	31.752	38.1	16.51
1977	11	1.5	37.195	40.64	19.05
1977	11	1.5	30.391	30.48	8.89
1978	10	1.5	24.041	25.4	2.54
1978	10	1.5	29.03	33.02	11.43
1978	10	2.5	32.659	50.8	28.575
1978	10	1.5	26.309	25.4	8.255
1978	10	1.5	26.762	38.1	18.415
1978	10	1.5	30.845	45.72	24.13
1978	10	2.5	34.927	43.18	26.67
1978	10	2.5	48.082	66.04	26.67
1978	10	1.5	32.659	43.18	23.495
1978	10	1.5	32.206	40.64	18.415
1978	10	1.5	29.938	45.72	16.51
1978	10	1.5	35.381	43.18	22.225
1978	10	1.5	31.298	30.48	19.05
1978	10	1.5	33.566	45.72	20.32
1978	10	1.5	33.566	35.56	13.97
1978	10	2.5	38.556	45.72	34.29
1978	10	4.5	47.174	68.58	38.735
1978	10	1.5	27.67	33.02	13.335
1978	10	3.5	45.36	60.96	31.75
1978	10	1.5	31.298	33.02	13.335
1978	10	1.5	30.845	43.18	18.415
1978	10	1.5	29.484	27.94	11.43
1978	10	1.5	47.174	50.8	23.495
1978	10	4.5	54.432	66.04	48.26
1978	10	1.5	32.206	45.72	27.305
1978	10	2.5	38.556	43.18	21.59
1978	10	1.5	38.102	43.18	21.59
1978	10	1.5	28.123	33.02	8.255
1978	10	1.5	31.752	45.72	20.32
1978	10	2.5	54.432	55.88	33.655
1978	10	1.5	34.474	48.26	20.32
1978	10	1.5	28.577	35.56	9.525
1978	10	1.5	33.566	40.64	23.495
1978	10	2.5	43.546	55.88	29.845
1978	10	1.5	18.598	22.86	6.985
1978	10	1.5	29.03	45.72	24.765
1978	10	2.5	39.463	50.8	32.385
1978	10	1.5	30.391	38.1	17.78
1978	10	1.5	27.67	25.4	8.89
1978	10	1.5	27.67	25.4	12.7
1978	10	2.5	35.834	43.18	22.225
1978	10	2.5	34.474	38.1	21.59
1978	10	3.5	29.484	38.1	22.86
1978	10	1.5	29.03	43.18	21.59
1978	10	1.5	28.577	40.64	10.795
1978	10	2.5	55.339	68.58	33.02
1978	10	1.5	30.845	38.1	19.05
1978	10	1.5	24.041	30.48	9.525
1978	10	1.5	30.845	35.56	10.795
1978	10	1.5	32.659	38.1	13.97
1978	10	2.5	38.102	48.26	24.13
1978	10	1.5	34.474	43.18	19.685
1978	10	1.5	32.659	38.1	20.32
1978	10	1.5	32.659	40.64	18.415
1978	10	3.5	45.36	71.12	39.37
1978	10	2.5	31.298	48.26	22.86
1978	10	1.5	29.938	30.48	15.24
1978	10	3.5	41.731	68.58	31.115
1978	10	2.5	32.206	45.72	19.05
1978	10	1.5	45.36	43.18	19.05
1978	10	1.5	29.03	35.56	15.875
1978	10	1.5	27.216	35.56	17.145
1978	10	1.5	29.484	33.02	13.97
1978	10	1.5	25.402	40.64	12.7
1978	10	1.5	31.752	40.64	14.605
1979	10	1.5	19.958	33.02	15.875
1979	10	1.5	40.824	43.18	25.4
1979	10	1.5	23.587	33.02	17.145
1979	10	3.5	33.113	43.18	29.21
1979	10	2.5	43.546	58.42	33.02
1979	10	1.5	28.577	35.56	14.605
1979	10	1.5	33.566	40.64	26.67
1979	10	1.5	28.577	38.1	17.78
1979	10	1.5	28.123	43.18	24.765
1979	10	1.5	22.68	25.4	10.16
1979	10	1.5	33.566	40.64	19.05
1979	10	1.5	29.938	40.64	22.86
1979	10	1.5	33.113	45.72	20.955
1979	10	1.5	29.484	45.72	8.89
1979	10	1.5	24.948	33.02	11.43
1979	10	1.5	25.855	35.56	16.51
1979	10	1.5	23.587	22.86	3.81
1979	10	1.5	32.206	35.56	22.225
1979	10	3.5	37.649	58.42	40.005
1979	10	2.5	53.978	58.42	33.655
1979	10	1.5	28.123	38.1	18.415
1979	10	1.5	23.587	30.48	12.065
1979	10	1.5	29.484	35.56	18.415
1979	10	1.5	31.752	38.1	18.415
1979	10	2.5	36.742	53.34	32.385
1979	10	1.5	28.123	30.48	15.24
1979	10	2.5	41.731	50.8	35.56
1979	10	1.5	28.123	35.56	10.795
1979	10	1.5	28.577	43.18	22.86
1979	10	1.5	23.587	40.64	21.59
1979	10	1.5	28.123	38.1	19.05
1979	10	1.5	28.123	27.94	15.875
1979	10	1.5	25.855	30.48	7.62
1979	10	1.5	27.67	38.1	19.685
1979	10	1.5	31.752	38.1	19.685
1979	10	1.5	41.731	48.26	28.575
1979	10	1.5	35.834	35.56	16.51
1980	9	1.5	33.113	40.64	16.51
1980	9	1.5	24.494	45.72	22.86
1980	9	1.5	29.03	40.64	13.97
1980	10	1.5	31.298	33.02	16.51
1980	10	2.5	33.113	45.72	29.845
1980	10	1.5	22.68	27.94	9.525
1980	10	1.5	24.494	38.1	13.97
1980	10	1.5	27.216	33.02	14.605
1980	10	2.5	32.659	48.26	23.495
1980	10	1.5	32.659	43.18	17.78
1980	10	1.5	27.216	33.02	12.065
1980	10	1.5	29.03	45.72	20.32
1980	10	1.5	28.123	43.18	16.51
1980	10	1.5	28.123	33.02	18.415
1980	10	1.5	25.402	27.94	9.525
1980	10	1.5	26.309	30.48	12.7
1980	10	1.5	30.845	38.1	17.78
1980	10	1.5	26.309	33.02	15.875
1980	10	1.5	36.742	38.1	20.955
1980	10	1.5	27.216	30.48	17.145
1980	10	1.5	27.216	43.18	9.525
1980	10	1.5	30.845	45.72	15.875
1980	10	1.5	20.866	40.64	8.89
1980	10	1.5	25.402	38.1	10.16
1980	10	1.5	29.03	48.26	21.59
1980	10	1.5	24.494	27.94	11.43
1980	10	1.5	37.195	45.72	20.955
1980	10	1.5	24.948	33.02	11.43
1980	10	3.5	38.102	50.8	31.75
1980	10	1.5	26.309	38.1	15.875
1980	10	2.5	29.938	45.72	25.4
1980	10	1.5	25.402	43.18	19.05
1980	10	1.5	28.123	30.48	8.255
1980	10	1.5	27.216	33.02	14.605
1980	10	1.5	20.866	27.94	8.255
1980	10	1.5	27.216	38.1	15.24
1980	10	2.5	35.381	40.64	21.59
1980	10	1.5	22.68	30.48	17.78
1980	10	2.5	31.752	45.72	26.67
1980	10	1.5	27.216	30.48	11.43
1980	10	3.5	32.659	50.8	30.48
1980	10	2.5	33.566	45.72	27.305
1980	10	1.5	29.03	38.1	20.32
1980	10	1.5	34.474	40.64	20.32
1980	10	1.5	23.134	35.56	9.525
1980	10	1.5	29.03	43.18	22.86
1980	10	1.5	32.659	38.1	19.685
1980	10	2.5	38.556	58.42	31.75
1980	10	1.5	29.484	35.56	12.7
1981	9	1.5	27.216	40.64	20.32
1981	9	1.5	33.566	33.02	17.145
1981	9	1.5	27.216	30.48	13.335
1981	9	1.5	24.948	30.48	12.7
1981	9	1.5	31.752	38.1	21.59
1981	10	1.5	32.659	30.48	10.16
1981	10	1.5	35.381	43.18	20.955
1981	10	1.5	29.03	40.64	22.86
1981	10	3.5	45.36	50.8	31.115
1981	10	1.5	40.824	40.64	14.605
1981	10	1.5	34.474	43.18	20.32
1981	10	1.5	29.03	38.1	12.7
1981	10	3.5	47.174	60.96	38.1
1981	10	1.5	31.752	40.64	18.415
1981	10	1.5	36.288	40.64	23.495
1981	10	1.5	25.402	25.4	12.065
1981	10	1.5	26.309	35.56	13.97
1981	10	1.5	28.123	40.64	16.51
1981	10	1.5	38.102	45.72	19.685
1981	10	1.5	25.402	22.86	7.62
1981	10	1.5	33.113	33.02	15.24
1981	10	1.5	32.659	35.56	16.51
1981	10	1.5	29.938	38.1	22.86
1981	10	1.5	30.845	35.56	17.78
1981	10	2.5	39.463	45.72	24.13
1981	10	1.5	26.309	25.4	8.89
1981	10	1.5	29.938	33.02	17.78
1981	10	1.5	28.123	38.1	12.7
1981	10	1.5	33.566	30.48	17.145
1981	10	1.5	28.123	38.1	10.16
1981	10	2.5	32.659	38.1	20.32
1981	10	3.5	38.102	50.8	31.75
1981	10	1.5	26.309	35.56	15.24
1981	10	4.5	47.174	73.66	40.005
1981	10	1.5	43.546	43.18	27.94
1981	10	1.5	27.216	33.02	17.145
1981	10	1.5	25.402	25.4	6.985
1981	10	2.5	49.896	55.88	33.02
1981	10	1.5	28.123	38.1	12.065
1981	10	1.5	26.309	35.56	8.255
1981	10	1.5	26.762	27.94	8.255
1981	10	1.5	23.587	25.4	8.255
1981	10	1.5	27.216	35.56	16.51
1981	10	4.5	41.731	58.42	40.64
1981	10	2.5	31.752	38.1	31.75
1981	10	1.5	26.309	22.86	6.35
1981	10	2.5	35.381	45.72	21.59
1981	10	2.5	50.803	60.96	36.195
1981	10	1.5	23.587	33.02	12.7
1981	10	2.5	40.37	53.34	19.05
1981	10	1.5	24.494	38.1	13.97
1981	10	1.5	26.762	40.64	12.065
1981	10	2.5	36.288	48.26	27.94
1982	9	1.5	31.752	43.18	18.415
1982	9	2.5	46.721	63.5	35.56
1982	9	1.5	35.381	33.02	17.145
1982	9	1.5	23.134	30.48	12.065
1982	9	1.5	29.484	33.02	13.97
1982	10	1.5	30.845	38.1	17.78
1982	10	1.5	32.659	35.56	16.51
1982	10	1.5	31.752	38.1	19.685
1982	10	1.5	29.938	43.18	22.86
1982	10	1.5	36.288	43.18	19.05
1982	10	1.5	31.298	38.1	23.178
1982	10	1.5	37.649	50.8	22.86
1982	10	1.5	35.381	38.1	17.78
1982	10	2.5	37.649	55.88	27.94
1982	10	1.5	30.845	35.56	15.24
1982	10	1.5	26.309	22.86	5.08
1982	10	1.5	36.288	40.64	20.32
1982	10	1.5	31.752	38.1	17.78
1982	10	2.5	46.267	58.42	33.02
1982	10	2.5	49.896	60.96	35.56
1982	10	2.5	35.381	50.8	19.05
1982	10	1.5	31.752	30.48	13.97
1982	10	1.5	24.041	25.4	5.08
1982	10	3.5	54.432	63.5	36.83
1982	10	2.5	36.288	48.26	25.4
1982	10	1.5	32.659	35.56	17.78
1982	10	1.5	22.68	22.86	2.54
1982	10	3.5	44.453	66.04	44.45
1982	10	1.5	27.216	33.02	8.89
1982	10	1.5	27.216	22.86	20.32
1982	10	2.5	48.989	55.88	35.56
1982	10	2.5	48.082	66.04	27.94
1982	10	1.5	35.834	33.02	22.86
1982	10	1.5	32.206	43.18	20.32
1982	10	2.5	37.195	38.1	26.67
1982	10	1.5	33.566	45.72	22.86
1982	10	1.5	22.226	25.4	3.81
1982	10	1.5	40.824	40.64	29.769
1982	10	1.5	32.659	40.64	20.32
1982	10	2.5	37.195	50.8	24.13
1982	10	1.5	29.938	27.94	10.16
1982	10	1.5	34.474	45.72	25.4
1982	10	3.5	36.742	43.18	20.32
1982	10	2.5	47.628	55.88	31.75
1982	10	1.5	26.309	33.02	12.7
1982	10	1.5	36.288	48.26	19.685
1982	10	4.5	44.453	63.5	37.465
1982	10	1.5	39.917	50.8	20.32
1982	10	1.5	37.649	48.26	13.97
1982	10	2.5	44.453	60.96	35.56
1982	10	4.5	44.453	55.88	35.56
1982	10	1.5	38.102	43.18	21.59
1982	10	1.5	38.102	35.56	22.225
1982	10	2.5	36.288	40.64	26.035
1982	10	1.5	26.762	40.64	15.24
1983	9	1.5	35.381	48.26	22.86
1983	9	1.5	27.216	38.1	19.05
1983	9	1.5	25.402	27.94	6.35
1983	9	2.5	43.546	63.5	33.338
1983	9	1.5	34.474	43.18	25.4
1983	9	1.5	29.938	40.64	24.13
1983	9	2.5	53.525	60.96	33.338
1983	10	1.5	30.845	45.72	17.78
1983	10	1.5	32.206	33.02	10.16
1983	10	1.5	39.917	43.18	25.4
1983	10	1.5	30.845	38.1	20.955
1983	10	1.5	35.381	38.1	22.86
1983	10	1.5	34.474	40.64	21.59
1983	10	1.5	29.03	45.72	20.955
1983	10	1.5	41.731	40.64	22.225
1983	10	2.5	58.061	60.96	45.085
1983	10	2.5	32.659	40.64	24.13
1983	10	2.5	40.824	50.8	33.02
1983	10	1.5	36.288	38.1	19.05
1983	10	2.5	36.288	45.72	24.13
1983	10	2.5	41.731	58.42	34.29
1983	10	1.5	29.03	35.56	14.605
1983	10	1.5	36.288	43.18	24.13
1983	10	3.5	50.803	73.66	48.26
1983	10	1.5	31.752	40.64	19.685
1983	10	1.5	33.566	40.64	18.415
1983	10	2.5	44.906	53.34	33.655
1983	10	1.5	33.566	40.64	18.415
1983	10	1.5	33.566	45.72	24.765
1983	10	2.5	40.824	53.34	36.83
1983	10	1.5	32.659	45.72	20.955
1983	10	1.5	28.123	35.56	13.97
1983	10	1.5	38.556	40.64	24.13
1983	10	3.5	47.174	66.04	41.91
1983	10	1.5	32.659	48.26	25.4
1983	10	1.5	41.731	50.8	26.67
1983	10	1.5	35.834	50.8	23.495
1983	10	1.5	31.298	48.26	22.86
1983	10	1.5	29.03	27.94	7.62
1983	10	2.5	39.01	48.26	29.21
1983	10	1.5	30.845	35.56	12.7
1984	9	1.5	27.67	40.64	21.59
1984	9	1.5	29.03	30.48	12.7
1984	10	1.5	29.938	40.64	20.955
1984	10	1.5	35.381	45.72	26.035
1984	10	1.5	34.927	40.64	17.78
1984	10	1.5	31.298	33.02	13.97
1984	10	1.5	29.03	27.94	7.62
1984	10	1.5	37.649	35.56	13.335
1984	10	1.5	33.113	38.1	16.51
1984	10	1.5	25.855	38.1	17.78
1984	10	1.5	28.577	33.02	15.24
1984	10	4.5	42.638	60.96	34.925
1984	10	2.5	41.731	45.72	29.21
1984	10	1.5	29.938	27.94	9.525
1984	10	2.5	45.814	50.8	33.02
1984	10	4.5	45.36	71.12	44.45
1984	10	2.5	34.927	38.1	20.32
1984	10	1.5	32.659	45.72	25.4
1984	10	2.5	45.36	55.88	30.48
1984	10	2.5	36.288	50.8	31.115
1984	10	1.5	31.752	33.02	8.255
1984	10	1.5	29.938	38.1	17.78
1984	10	2.5	30.845	43.18	22.225
1984	10	1.5	27.216	25.4	10.986
1984	10	2.5	44.906	60.96	33.02
1984	10	1.5	28.123	35.56	14.605
1984	10	1.5	31.752	33.02	13.335
1984	10	1.5	38.102	40.64	22.543
1984	10	1.5	41.278	45.72	21.59
1984	10	1.5	30.391	43.18	19.685
1984	10	1.5	33.113	40.64	20.955
1984	10	1.5	28.123	35.56	12.7
1984	10	2.5	40.37	45.72	27.94
1984	10	1.5	23.134	27.94	11.43
1984	10	1.5	35.381	45.72	26.035
1984	10	3.5	40.824	55.88	27.94
1984	10	1.5	28.123	25.4	7.62
1984	10	1.5	34.02	40.64	17.78
1984	10	2.5	39.01	50.8	30.48
1984	10	1.5	36.742	43.18	21.59
1984	10	1.5	31.752	35.56	19.685
1984	10	1.5	38.556	50.8	26.035
1984	10	1.5	26.309	30.48	10.16
1984	10	1.5	36.288	45.72	24.13
1984	10	3.5	48.989	68.58	40.64
1984	10	4.5	44.906	55.88	40.005
1984	10	1.5	30.845	43.18	22.86
1985	9	1.5	32.206	33.02	17.78
1985	9	2.5	42.185	58.42	29.845
1985	9	1.5	25.402	33.02	15.875
1985	9	2.5	35.381	55.88	26.035
1985	9	1.5	32.659	45.72	19.05
1985	9	1.5	29.938	35.56	15.24
1985	9	1.5	25.402	27.94	12.7
1985	9	2.5	33.113	53.34	33.655
1985	10	1.5	39.917	45.72	23.495
1985	10	1.5	30.845	45.72	18.415
1985	10	1.5	35.834	35.56	17.145
1985	10	1.5	33.566	40.64	17.78
1985	10	2.5	42.185	55.88	36.83
1985	10	3.5	39.463	50.8	25.4
1985	10	1.5	28.123	30.48	7.62
1985	10	4.5	44.453	76.2	40.64
1985	10	1.5	30.391	45.72	24.13
1985	10	1.5	37.195	38.1	20.32
1985	10	2.5	31.752	48.26	24.13
1985	10	3.5	42.185	63.5	35.56
1985	10	1.5	41.731	43.18	21.59
1985	10	3.5	36.742	53.34	36.83
1985	10	2.5	34.02	55.88	25.4
1985	10	1.5	37.649	38.1	22.86
1985	10	4.5	48.535	76.2	48.26
1985	10	2.5	28.577	43.18	25.4
1985	10	2.5	34.927	48.26	17.78
1985	10	3.5	46.721	68.58	41.91
1985	10	2.5	45.814	63.5	38.1
1985	10	1.5	36.742	43.18	25.4
1985	10	1.5	41.731	43.18	24.13
1985	10	4.5	42.185	68.58	40.64
1985	10	1.5	36.742	40.64	19.685
1985	10	2.5	32.206	38.1	20.955
1985	10	1.5	33.113	43.18	21.59
1985	10	1.5	29.484	38.1	19.05
1985	10	2.5	29.484	40.64	17.78
1985	10	1.5	29.484	35.56	14.605
1985	10	1.5	32.659	38.1	22.225
1985	10	2.5	53.525	71.12	40.64
1985	10	1.5	28.577	38.1	19.05
1985	10	1.5	27.216	33.02	17.78
1985	10	1.5	34.927	45.72	25.4
1985	10	2.5	36.288	43.18	29.21
1985	10	1.5	31.752	43.18	22.225
1985	10	1.5	25.855	33.02	17.78
1985	10	1.5	27.216	30.48	13.97
1985	10	4.5	50.803	66.04	40.64
1985	10	1.5	24.041	30.48	8.89
1985	10	4.5	46.721	63.5	45.72
1985	10	1.5	24.041	22.86	3.175
1985	10	3.5	43.092	50.8	27.94
1985	10	3.5	40.37	60.96	32.385
1985	10	1.5	37.649	38.1	22.86
1985	10	1.5	32.659	40.64	20.32
1985	10	1.5	19.051	25.4	6.985
1985	10	1.5	32.659	38.1	19.685
1985	10	1.5	28.577	40.64	13.97
1985	10	1.5	26.762	38.1	15.24
1985	10	1.5	29.03	33.02	19.05
1985	10	2.5	38.556	53.34	30.48
1985	10	1.5	30.845	43.18	20.32
1985	10	1.5	28.577	38.1	8.89
1985	10	1.5	33.566	40.64	13.97
1985	10	1.5	26.762	43.18	15.875
1985	10	1.5	32.659	38.1	15.24
1985	10	1.5	30.391	40.64	17.78
1985	10	1.5	30.845	30.48	13.97
1985	10	4.5	48.535	68.58	35.56
1985	10	1.5	30.391	43.18	24.13
1986	9	1.5	32.206	38.1	20.32
1986	9	1.5	25.402	35.56	15.24
1986	9	1.5	33.113	40.64	21.59
1986	9	1.5	30.845	33.02	18.415
1986	9	1.5	27.67	25.4	9.525
1986	10	1.5	40.37	40.64	24.13
1986	10	1.5	26.762	38.1	19.05
1986	10	1.5	30.391	35.56	20.955
1986	10	1.5	32.659	35.56	12.7
1986	10	1.5	39.01	40.64	26.67
1986	10	1.5	35.381	48.26	17.78
1986	10	2.5	38.556	48.26	28.575
1986	10	1.5	36.288	40.64	26.67
1986	10	1.5	29.484	35.56	21.59
1986	10	2.5	29.938	50.8	31.75
1986	10	1.5	36.288	40.64	25.4
1986	10	1.5	24.041	25.4	6.35
1986	10	1.5	39.01	43.18	21.59
1986	10	1.5	37.649	38.1	16.51
1986	10	1.5	45.36	50.8	26.67
1986	10	1.5	30.845	38.1	15.24
1986	10	1.5	38.102	43.18	20.32
1986	10	1.5	37.195	38.1	19.05
1986	10	1.5	39.463	50.8	31.75
1986	10	1.5	41.731	50.8	24.13
1986	10	3.5	46.721	66.04	40.64
1986	10	1.5	24.494	30.48	12.7
1986	10	3.5	37.649	60.96	38.1
1986	10	1.5	34.02	45.72	22.86
1986	10	1.5	35.381	38.1	20.32
1986	10	2.5	47.174	48.26	30.48
1986	10	1.5	35.381	35.56	17.78
1986	10	1.5	31.752	35.56	17.78
1986	10	2.5	45.36	48.26	27.94
1986	10	1.5	36.742	35.56	22.86
1986	10	3.5	48.989	66.04	40.64
1986	10	4.5	43.546	66.04	49.53
1986	10	2.5	42.638	55.88	26.67
1986	10	1.5	31.752	35.56	13.97
1986	10	2.5	38.102	53.34	35.56
1986	10	3.5	29.938	50.8	25.4
1986	10	1.5	34.474	40.64	22.86
1986	10	1.5	29.938	40.64	15.24
1986	10	1.5	33.566	40.64	20.32
1986	10	1.5	29.938	35.56	13.97
1986	10	2.5	38.102	50.8	27.94
1986	10	1.5	31.752	40.64	17.78
1986	10	3.5	46.721	55.88	38.1
1986	10	2.5	31.752	43.18	26.67
1986	10	3.5	50.35	60.96	36.83
1986	10	1.5	25.855	27.94	15.24
1986	10	4.5	49.896	63.5	36.83
1986	10	3.5	60.782	78.74	54.61
1986	10	1.5	34.474	48.26	22.86
1986	10	4.5	48.082	63.5	42.545
1986	10	1.5	20.866	30.48	8.89
1986	10	1.5	30.845	45.72	19.05
1986	10	1.5	30.845	35.56	21.59
1986	10	1.5	33.566	38.1	26.67
1986	10	2.5	47.174	50.8	34.925
1986	10	1.5	32.659	35.56	19.685
1986	10	1.5	27.216	35.56	14.605
1986	10	1.5	34.474	35.56	19.685
1986	10	1.5	28.123	30.48	14.605
1986	10	2.5	42.638	48.26	30.48
1986	10	1.5	35.381	38.1	18.415
1986	10	1.5	40.824	45.72	26.67
1986	10	1.5	34.474	35.56	12.7
1986	10	1.5	27.67	27.94	14.605
1986	10	2.5	40.824	50.8	31.75
1986	10	2.5	52.164	63.5	36.83
1986	10	1.5	34.474	43.18	21.59
1986	10	1.5	38.556	53.34	29.21
1986	10	1.5	31.752	38.1	22.86
1986	10	1.5	28.123	25.4	7.62
1986	10	2.5	37.195	48.26	25.4
1986	10	1.5	39.917	43.18	22.86
1986	10	2.5	39.01	53.34	37.465
1986	10	1.5	31.752	30.48	15.24
1986	10	1.5	29.484	40.64	19.685
1986	10	1.5	29.03	35.56	19.05
1986	10	1.5	36.288	35.56	22.225
1986	10	2.5	32.659	43.18	25.4
1986	10	2.5	44.453	53.34	30.48
1986	10	2.5	45.36	48.26	31.115
1986	10	1.5	35.381	45.72	27.305
1987	10	1.5	31.298	38.1	14.605
1987	10	3.5	54.432	60.96	44.45
1987	10	1.5	22.68	30.48	6.35
1987	10	3.5	33.566	53.34	33.02
1987	10	1.5	27.216	33.02	9.525
1987	10	3.5	32.659	45.72	26.67
1987	10	1.5	38.102	53.34	23.495
1987	10	3.5	40.824	66.04	44.45
1987	10	1.5	31.752	40.64	20.955
1987	10	1.5	31.298	45.72	19.05
1987	10	2.5	43.546	58.42	31.75
1987	10	1.5	34.02	35.56	21.59
1987	10	1.5	45.36	45.72	23.495
1987	10	1.5	38.102	53.34	29.21
1987	10	1.5	30.391	45.72	23.495
1987	10	2.5	38.102	50.8	31.75
1987	10	1.5	33.566	50.8	30.48
1987	10	1.5	36.742	50.8	25.4
1987	10	2.5	53.978	55.88	42.545
1987	10	1.5	33.113	38.1	15.24
1987	10	1.5	35.381	40.64	22.86
1987	10	1.5	33.566	40.64	26.035
1987	10	2.5	37.195	48.26	33.02
1987	10	4.5	54.432	73.66	41.91
1987	10	1.5	36.288	38.1	25.4
1987	10	2.5	42.638	63.5	35.56
1987	10	3.5	37.649	48.26	33.02
1987	10	3.5	41.731	55.88	30.48
1987	10	1.5	38.102	45.72	25.4
1987	10	1.5	24.041	25.4	7.62
1987	10	1.5	30.391	40.64	16.51
1987	10	1.5	30.845	38.1	17.78
1987	10	1.5	31.752	40.64	17.78
1987	10	1.5	34.474	48.26	24.765
1987	10	1.5	33.566	40.64	26.67
1987	10	2.5	29.484	48.26	31.75
1987	10	3.5	50.803	63.5	40.64
1987	10	1.5	38.102	43.18	27.94
1987	10	2.5	39.01	55.88	35.56
1987	10	1.5	27.216	40.64	17.145
1987	10	1.5	29.03	43.18	22.606
1987	10	1.5	37.195	40.64	20.955
1987	10	1.5	39.463	43.18	20.32
1987	10	1.5	33.566	38.1	13.97
1987	10	1.5	32.659	38.1	16.51
1987	10	1.5	34.474	48.26	27.305
1987	10	4.5	32.659	58.42	38.1
1987	10	3.5	46.721	60.96	34.29
1987	10	1.5	29.03	33.02	14.605
1987	10	1.5	36.742	48.26	27.305
1987	10	2.5	41.731	60.96	35.56
1987	10	1.5	32.659	38.1	17.78
1987	10	3.5	63.958	76.2	52.07
1987	10	4.5	40.37	53.34	44.45
1987	10	3.5	51.257	60.96	36.83
1987	10	1.5	25.855	30.48	14.605
1987	10	2.5	33.566	48.26	26.67
1987	10	4.5	49.442	63.5	40.64
1987	10	1.5	35.381	35.56	16.51
1987	10	1.5	31.298	35.56	19.05
1987	10	3.5	44.453	55.88	36.83
1987	10	2.5	36.742	43.18	25.4
1987	10	2.5	44.453	48.26	38.1
1987	12	3.5	44.453	71.12	38.1
1987	12	1.5	29.938	43.18	20.32
1987	12	3.5	39.917	58.42	39.37
1987	12	1.5	36.288	45.72	33.02
1987	12	1.5	34.474	35.56	13.97
1987	12	3.5	44.453	71.12	41.91
1987	12	2.5	39.463	60.96	35.56
1987	12	2.5	39.01	58.42	35.56
1987	12	1.5	32.659	43.18	17.78
1987	12	1.5	34.474	40.64	19.05
1987	12	4.5	32.659	55.88	25.4
1987	12	2.5	29.938	50.8	31.75
1987	12	2.5	29.03	50.8	27.94
1987	12	1.5	24.494	30.48	13.97
1987	12	1.5	31.752	40.64	19.05
1987	12	1.5	37.195	48.26	20.32
1987	12	3.5	41.731	58.42	35.56
1987	12	2.5	29.938	43.18	27.94
1987	12	2.5	40.824	63.5	39.37
1987	12	2.5	36.288	48.26	34.29
1987	12	2.5	38.102	55.88	33.02
1987	12	2.5	27.216	48.26	27.94
1987	12	1.5	28.123	35.56	19.05
1987	12	1.5	36.288	50.8	26.67
1987	12	1.5	33.566	45.72	21.59
1987	12	1.5	28.123	40.64	19.05
1987	12	1.5	33.566	43.18	23.495
1987	12	1.5	31.752	38.1	18.415
1987	12	1.5	29.03	38.1	22.86
1987	12	3.5	45.36	73.66	49.53
1987	12	1.5	35.381	50.8	27.94
1987	12	1.5	29.938	35.56	16.51
1987	12	2.5	36.742	50.8	33.02
1987	12	2.5	34.927	40.64	20.32
1987	12	1.5	27.216	27.94	8.89
1987	12	1.5	30.845	38.1	22.86
1987	12	1.5	33.113	45.72	22.86
1987	12	1.5	29.03	43.18	21.59
1987	12	3.5	39.01	68.58	38.1
1987	12	2.5	30.845	50.8	25.4
1988	9	1.5	29.938	38.1	17.78
1988	9	2.5	34.02	40.64	20.32
1988	9	2.5	41.731	55.88	34.925
1988	9	0.5	19.051	20.32	5.08
1988	10	1.5	29.484	38.1	15.875
1988	10	1.5	26.309	35.56	16.51
1988	10	1.5	29.938	35.56	20.32
1988	10	2.5	44.453	53.34	32.385
1988	10	1.5	34.474	35.56	17.78
1988	10	1.5	35.381	43.18	22.86
1988	10	1.5	42.185	40.64	24.13
1988	10	1.5	32.659	40.64	17.78
1988	10	3.5	51.71	55.88	35.56
1988	10	2.5	36.742	40.64	22.225
1988	10	4.5	58.968	66.04	44.45
1988	10	1.5	20.866	27.94	5.08
1988	11	1.5	39.01	40.64	20.32
1988	11	1.5	33.566	40.64	19.685
1988	11	1.5	29.03	27.94	8.89
1988	11	1.5	35.381	43.18	25.4
1988	11	2.5	39.917	50.8	24.765
1988	11	1.5	34.474	43.18	24.13
1988	11	1.5	36.288	45.72	22.225
1988	11	1.5	30.845	40.64	12.7
1988	11	1.5	32.659	43.18	21.59
1988	11	1.5	36.288	33.02	16.51
1988	11	4.5	43.546	66.04	40.005
1988	11	1.5	28.123	38.1	6.985
1988	11	3.5	38.102	50.8	29.845
1988	11	1.5	34.474	40.64	22.86
1988	11	3.5	39.01	50.8	30.48
1988	11	1.5	33.566	43.18	21.59
1988	11	1.5	39.01	38.1	15.875
1988	11	1.5	37.195	43.18	25.4
1988	11	3.5	44.906	55.88	31.75
1988	11	2.5	42.638	58.42	29.845
1988	11	1.5	30.845	40.64	12.065
1988	11	4.5	47.174	63.5	35.56
1988	11	2.5	40.824	55.88	29.21
1988	11	1.5	30.845	38.1	21.59
1988	11	1.5	36.742	40.64	19.05
1988	11	1.5	35.381	30.48	13.335
1988	11	1.5	37.195	40.64	22.86
1988	11	2.5	44.453	53.34	29.21
1988	11	1.5	34.927	40.64	17.78
1988	11	2.5	41.278	53.34	33.02
1988	11	3.5	43.999	55.88	38.1
1988	11	2.5	38.102	48.26	33.655
1988	11	1.5	31.752	38.1	19.685
1988	11	1.5	36.288	48.26	27.305
1988	11	1.5	33.566	35.56	16.51
1988	11	1.5	31.752	38.1	12.7
1988	11	3.5	39.917	55.88	31.75
1988	11	1.5	39.917	50.8	26.035
1988	11	4.5	63.504	73.66	47.625
1988	11	1.5	29.484	33.02	15.24
1988	11	2.5	38.556	50.8	25.4
1988	11	1.5	32.659	33.02	16.51
1988	11	1.5	31.752	38.1	22.225
1988	11	2.5	40.824	50.8	34.29
1988	11	1.5	34.02	40.64	12.7
1988	11	3.5	28.123	50.8	22.86
1988	11	1.5	26.309	38.1	17.78
1988	11	3.5	47.628	53.34	40.64
1988	11	1.5	29.03	33.02	11.43
1988	11	1.5	36.742	38.1	19.685
1988	11	1.5	29.03	35.56	12.065
1988	11	1.5	41.278	53.34	30.48
1988	11	1.5	31.752	43.18	26.035
1988	11	1.5	34.02	30.48	15.24
1988	11	2.5	39.01	58.42	33.02
1988	11	1.5	27.216	30.48	13.97
1988	11	1.5	30.845	35.56	17.78
1988	11	2.5	42.185	55.88	34.925
1988	11	1.5	31.752	33.02	13.97
1988	11	4.5	45.36	60.96	43.815
1988	11	1.5	39.917	48.26	26.035
1988	11	2.5	39.01	48.26	33.655
1988	11	2.5	41.278	48.26	27.94
1988	11	1.5	35.381	38.1	20.955
1988	11	1.5	31.752	35.56	20.32
1988	11	1.5	34.02	38.1	20.32
1988	11	1.5	34.474	30.48	12.065
1988	11	2.5	36.288	55.88	30.48
1988	11	1.5	29.938	35.56	18.415
1988	11	1.5	31.752	38.1	19.685
1988	11	1.5	27.216	33.02	15.24
1988	11	2.5	43.546	50.8	29.21
1988	11	1.5	24.948	35.56	17.78
1988	11	1.5	23.587	27.94	8.255
1988	11	1.5	36.742	45.72	24.13
1988	11	1.5	32.206	35.56	17.78
1988	11	1.5	32.659	35.56	12.7
1988	11	4.5	43.092	58.42	43.18
1988	11	1.5	31.298	38.1	20.32
1988	11	2.5	31.752	50.8	26.67
1988	11	2.5	43.999	55.88	35.56
1988	11	2.5	38.556	50.8	29.21
1988	11	4.5	49.896	73.66	41.91
1988	11	3.5	40.824	53.34	29.21
1988	11	1.5	33.566	38.1	20.32
1988	11	1.5	30.845	45.72	24.13
1988	11	2.5	32.206	50.8	30.48
1988	11	1.5	31.752	38.1	21.59
1988	11	4.5	49.896	73.66	46.355
1988	11	1.5	29.03	40.64	22.86
1988	11	1.5	25.402	30.48	7.62
1988	11	1.5	36.742	43.18	24.765
1988	11	3.5	43.546	60.96	33.02
1988	11	1.5	29.484	33.02	13.97
1988	11	1.5	30.391	38.1	12.065
1988	11	2.5	33.113	53.34	32.385
1988	11	1.5	28.123	30.48	6.35
1988	11	2.5	39.463	53.34	19.05
1988	11	2.5	33.113	38.1	22.225
1988	11	1.5	27.216	33.02	15.24
1988	11	4.5	46.267	63.5	45.72
1988	11	1.5	26.309	35.56	10.795
1988	11	2.5	34.474	50.8	28.575
1989	10	1.5	34.927	40.64	21.59
1989	10	1.5	28.123	25.4	11.43
1989	10	1.5	29.484	33.02	13.335
1989	10	1.5	30.845	38.1	20.955
1989	10	1.5	39.01	38.1	16.51
1989	10	1.5	26.309	27.94	10.16
1989	10	1.5	38.102	40.64	19.05
1989	10	1.5	35.381	48.26	26.67
1989	10	1.5	30.391	33.02	16.51
1989	10	1.5	34.02	38.1	20.955
1989	10	1.5	29.938	35.56	15.24
1989	10	1.5	28.577	35.56	17.78
1989	10	1.5	42.638	43.18	24.13
1989	10	1.5	32.659	43.18	15.24
1989	10	1.5	32.659	30.48	17.78
1989	10	1.5	35.834	48.26	23.495
1989	10	1.5	26.762	35.56	12.065
1989	10	1.5	29.938	33.02	11.43
1989	11	1.5	26.762	38.1	21.59
1989	11	1.5	29.938	35.56	18.415
1989	11	1.5	29.938	45.72	24.13
1989	11	2.5	28.123	50.8	29.21
1989	11	1.5	27.216	33.02	12.7
1989	11	1.5	29.938	40.64	13.97
1989	11	1.5	34.02	45.72	17.78
1989	11	2.5	27.216	35.56	19.05
1989	11	1.5	29.484	38.1	15.24
1989	11	1.5	33.566	45.72	20.955
1989	11	1.5	28.123	35.56	17.78
1989	11	1.5	30.391	38.1	17.78
1989	11	2.5	52.618	66.04	45.72
1989	11	1.5	27.67	38.1	21.59
1989	11	1.5	26.762	35.56	14.605
1989	11	2.5	39.01	58.42	19.05
1989	11	2.5	38.556	55.88	29.21
1989	11	2.5	30.845	50.8	22.86
1989	11	2.5	38.102	50.8	27.94
1989	11	1.5	29.938	45.72	20.955
1989	11	1.5	32.206	35.56	11.43
1989	11	2.5	39.917	50.8	28.575
1989	11	2.5	36.288	48.26	26.67
1989	11	4.5	42.638	60.96	35.56
1989	11	1.5	40.37	45.72	27.94
1989	11	1.5	35.834	43.18	24.13
1989	11	1.5	31.752	40.64	17.78
1989	11	4.5	43.546	71.12	37.465
1989	11	1.5	29.938	38.1	14.605
1989	11	2.5	43.546	63.5	38.1
1989	11	1.5	28.123	35.56	15.875
1989	11	2.5	39.463	48.26	30.48
1989	11	1.5	28.577	33.02	10.795
1989	11	2.5	37.195	58.42	34.29
1989	11	1.5	38.102	53.34	19.05
1989	11	1.5	27.216	43.18	19.685
1989	11	1.5	29.03	45.72	15.24
1989	11	1.5	33.113	43.18	20.32
1989	11	1.5	29.484	33.02	13.97
1989	11	1.5	25.855	30.48	16.51
1989	11	3.5	48.535	63.5	41.91
1989	11	1.5	34.02	48.26	30.48
1989	11	2.5	41.278	58.42	28.575
1989	11	2.5	39.01	60.96	35.56
1989	11	1.5	35.381	40.64	16.51
1989	11	1.5	29.938	33.02	8.255
1989	11	3.5	48.989	71.12	36.83
1989	11	4.5	50.803	76.2	48.26
1989	11	2.5	35.834	48.26	24.13
1989	11	4.5	42.185	60.96	41.275
1989	11	1.5	26.309	33.02	15.24
1989	11	1.5	34.474	35.56	13.97
1989	11	2.5	37.195	48.26	27.305
1989	12	2.5	42.638	66.04	38.1
1989	12	3.5	47.628	63.5	40.64
1989	12	1.5	24.494	38.1	16.51
1989	12	4.5	42.638	71.12	46.355
1989	12	1.5	32.659	43.18	17.78
1989	12	3.5	47.174	58.42	33.02
1989	12	1.5	25.402	38.1	15.24
1989	12	1.5	26.309	35.56	8.89
1989	12	1.5	23.587	33.02	14.605
1989	12	2.5	33.566	55.88	34.925
1989	12	4.5	43.092	60.96	40.64
1989	12	1.5	26.309	30.48	13.97
1989	12	2.5	46.721	55.88	29.21
1989	12	1.5	34.474	43.18	16.51
1990	9	1.5	32.659	40.64	19.05
1990	9	3.5	44.453	58.42	35.56
1990	9	1.5	29.938	40.64	17.78
1990	10	2.5	38.102	43.18	22.86
1990	10	1.5	33.113	40.64	17.145
1990	10	1.5	31.298	35.56	16.51
1990	10	1.5	35.381	35.56	10.16
1990	11	2.5	35.381	50.8	26.035
1990	11	1.5	35.834	48.26	20.32
1990	11	1.5	24.494	35.56	19.05
1990	11	2.5	32.659	48.26	24.765
1990	11	2.5	39.917	55.88	29.21
1990	11	2.5	29.938	45.72	31.75
1990	11	1.5	33.566	35.56	14.605
1990	11	1.5	33.113	48.26	23.495
1990	11	1.5	32.206	38.1	20.32
1990	11	1.5	33.566	43.18	22.86
1990	11	1.5	33.566	40.64	24.765
1990	11	1.5	36.288	43.18	22.225
1990	11	1.5	30.845	43.18	22.86
1990	11	1.5	24.948	38.1	17.78
1990	11	1.5	26.762	30.48	15.24
1990	11	1.5	36.288	35.56	15.875
1990	11	1.5	35.381	43.18	27.94
1990	11	1.5	30.845	40.64	17.78
1990	11	2.5	47.628	68.58	33.655
1990	11	1.5	32.659	38.1	14.605
1990	11	1.5	35.381	38.1	15.875
1990	11	1.5	31.298	43.18	20.955
1990	11	2.5	44.906	60.96	36.195
1990	11	1.5	30.391	45.72	21.59
1990	11	1.5	32.659	38.1	19.05
1990	11	1.5	30.845	43.18	13.335
1990	11	1.5	26.309	43.18	10.795
1990	11	1.5	36.288	48.26	24.765
1990	11	2.5	37.195	55.88	30.48
1990	11	1.5	34.474	43.18	16.51
1990	11	1.5	35.381	53.34	29.21
1990	11	4.5	45.36	76.2	39.37
1990	11	1.5	32.659	33.02	15.24
1990	11	1.5	31.752	45.72	11.43
1990	11	1.5	30.391	30.48	15.24
1990	11	1.5	34.474	38.1	20.32
1990	11	1.5	29.03	38.1	19.685
1990	11	4.5	52.618	73.66	51.435
1990	11	1.5	33.566	33.02	11.43
1990	11	1.5	33.566	43.18	22.225
1990	11	1.5	30.845	38.1	20.32
1990	11	2.5	42.638	55.88	34.925
1990	11	2.5	50.803	60.96	38.735
1990	11	1.5	31.752	45.72	19.05
1990	11	1.5	24.948	25.4	6.35
1990	11	1.5	31.752	30.48	11.43
1990	11	1.5	28.577	45.72	21.59
1990	11	1.5	36.288	40.64	15.24
1990	11	2.5	39.01	55.88	36.195
1990	11	1.5	32.659	48.26	22.86
1990	11	2.5	45.36	63.5	34.29
1990	11	1.5	42.638	40.64	22.225
1990	11	1.5	36.742	43.18	19.685
1990	11	1.5	27.216	30.48	15.24
1990	11	1.5	27.67	38.1	20.955
1990	11	1.5	29.484	35.56	20.955
1990	11	4.5	48.082	66.04	46.99
1990	11	3.5	48.082	66.04	34.925
1990	11	1.5	37.195	45.72	21.59
1990	11	2.5	40.37	58.42	38.735
1990	11	1.5	32.659	45.72	20.32
1990	11	2.5	40.824	50.8	29.21
1990	11	1.5	33.113	35.56	23.495
1990	11	1.5	36.742	53.34	23.495
1990	11	1.5	32.206	35.56	17.78
1990	11	1.5	40.824	50.8	31.75
1990	11	4.5	39.917	58.42	39.37
1990	11	1.5	28.123	33.02	8.89
1990	11	1.5	34.474	45.72	24.13
1990	11	2.5	43.999	53.34	34.29
1990	11	1.5	29.938	43.18	19.05
1990	12	1.5	27.216	33.02	12.7
1990	12	1.5	31.752	38.1	19.685
1990	12	1.5	27.67	30.48	11.43
1990	12	2.5	42.185	53.34	35.56
1990	12	3.5	49.896	73.66	48.26
1990	12	1.5	28.123	38.1	13.97
1990	12	1.5	30.845	30.48	15.875
1990	12	1.5	28.123	40.64	20.32
1990	12	2.5	40.824	45.72	26.035
1990	12	4.5	47.174	66.04	40.64
1990	12	1.5	29.938	38.1	13.97
1990	12	1.5	34.927	40.64	19.685
1990	12	3.5	38.102	55.88	32.385
1990	12	1.5	33.566	35.56	12.7
1990	12	2.5	35.381	55.88	26.67
1990	12	2.5	39.01	45.72	35.56
1990	12	2.5	31.752	48.26	29.21
1991	10	1.5	32.206	45.72	20.32
1991	10	1.5	30.845	45.72	22.86
1991	10	1.5	30.845	40.64	20.32
1991	10	1.5	32.659	35.56	17.145
1991	10	1.5	37.195	40.64	21.59
1991	10	1.5	29.03	40.64	19.685
1991	10	1.5	32.659	35.56	11.43
1991	10	1.5	32.659	35.56	11.43
1991	10	1.5	40.37	53.34	27.305
1991	10	1.5	34.927	35.56	11.43
1991	10	1.5	44.906	55.88	27.305
1991	10	3.5	49.896	63.5	36.83
1991	10	1.5	28.123	43.18	13.97
1991	10	3.5	47.174	71.12	40.64
1991	10	1.5	36.288	38.1	13.97
1991	10	1.5	29.938	40.64	22.86
1991	10	1.5	31.752	40.64	20.32
1991	10	1.5	30.845	40.64	17.78
1991	10	1.5	27.216	30.48	8.89
1991	10	1.5	32.659	40.64	19.05
1991	10	1.5	36.288	38.1	23.495
1991	10	2.5	40.824	50.8	34.29
1991	10	1.5	34.474	40.64	19.05
1991	10	1.5	28.123	30.48	10.16
1991	10	4.5	39.01	63.5	26.035
1991	10	1.5	30.391	40.64	16.51
1991	10	1.5	36.288	38.1	19.05
1991	10	1.5	42.638	43.18	25.4
1991	10	1.5	37.195	40.64	20.955
1991	10	2.5	41.731	58.42	30.48
1991	10	2.5	48.989	55.88	34.29
1991	10	1.5	33.566	33.02	20.955
1991	10	1.5	35.834	45.72	22.86
1991	10	1.5	34.474	40.64	22.86
1991	10	1.5	46.267	58.42	35.56
1991	10	1.5	41.731	43.18	16.51
1991	10	1.5	36.742	45.72	27.94
1991	10	1.5	30.845	33.02	11.43
1991	10	1.5	26.762	40.64	17.145
1991	10	2.5	38.102	53.34	29.845
1991	10	1.5	33.566	38.1	15.24
1991	10	1.5	32.659	33.02	17.78
1991	10	1.5	29.03	35.56	16.51
1991	11	1.5	29.484	48.26	16.51
1991	11	1.5	29.03	38.1	19.05
1991	11	1.5	32.659	35.56	19.05
1991	11	1.5	31.752	48.26	20.32
1991	11	1.5	35.381	48.26	24.13
1991	11	2.5	51.71	55.88	37.465
1991	11	1.5	37.195	38.1	19.05
1991	11	1.5	32.659	40.64	17.78
1991	11	1.5	39.463	50.8	33.02
1991	11	1.5	34.02	40.64	16.51
1991	11	1.5	35.381	50.8	26.67
1991	11	1.5	36.742	45.72	25.4
1991	11	1.5	29.938	35.56	11.43
1991	11	1.5	28.123	35.56	20.955
1991	11	2.5	43.546	50.8	33.02
1991	11	2.5	42.638	50.8	31.115
1991	11	1.5	47.174	45.72	26.67
1991	11	1.5	34.474	40.64	16.51
1991	11	1.5	34.474	40.64	22.86
1991	11	1.5	29.938	30.48	15.875
1991	11	1.5	35.834	38.1	17.78
1991	11	1.5	37.195	38.1	26.67
1991	11	3.5	51.71	68.58	38.1
1991	11	2.5	42.185	55.88	29.845
1991	11	3.5	43.092	63.5	38.1
1991	11	1.5	31.752	38.1	17.78
1991	11	1.5	31.752	43.18	20.32
1991	11	1.5	31.752	45.72	22.86
1991	11	1.5	31.752	40.64	19.05
1991	11	1.5	39.917	48.26	24.13
1991	11	1.5	36.288	40.64	26.67
1991	11	1.5	27.216	35.56	19.05
1991	11	1.5	31.752	50.8	19.05
1991	11	1.5	28.123	38.1	12.065
1991	11	2.5	36.288	53.34	30.48
1991	11	2.5	37.195	50.8	26.67
1991	11	1.5	25.402	40.64	12.7
1991	11	1.5	32.659	45.72	19.685
1991	11	2.5	39.463	45.72	26.035
1991	11	1.5	38.102	43.18	19.05
1991	11	1.5	34.474	43.18	25.4
1991	11	2.5	40.824	63.5	39.37
1991	11	1.5	29.484	35.56	15.24
1991	11	3.5	41.731	55.88	33.02
1991	11	1.5	31.298	48.26	20.32
1991	11	1.5	35.381	45.72	26.67
1991	11	1.5	30.845	45.72	20.32
1992	10	2.5	41.731	50.8	29.21
1992	10	1.5	38.102	43.18	17.78
1992	10	2.5	47.174	50.8	30.48
1992	10	2.5	34.927	45.72	26.035
1992	10	1.5	40.824	45.72	29.21
1992	10	1.5	34.474	40.64	19.685
1992	10	2.5	43.092	45.72	27.94
1992	10	1.5	37.195	38.1	18.415
1992	10	1.5	35.834	50.8	26.67
1992	10	1.5	35.381	43.18	20.32
1992	10	2.5	43.999	58.42	35.56
1992	10	1.5	35.834	38.1	10.795
1992	10	2.5	34.02	48.26	25.4
1992	10	1.5	33.566	38.1	16.51
1992	10	1.5	38.102	40.64	19.05
1992	10	1.5	30.391	38.1	17.78
1992	10	1.5	29.03	27.94	7.62
1992	10	2.5	41.731	53.34	30.48
1992	10	1.5	27.67	30.48	11.43
1992	10	2.5	40.37	50.8	26.67
1992	10	1.5	38.102	48.26	26.67
1992	10	2.5	48.989	60.96	34.29
1992	10	1.5	34.02	38.1	16.51
1992	10	1.5	32.659	43.18	20.32
1992	10	3.5	54.432	63.5	44.45
1992	10	1.5	32.659	33.02	12.065
1992	10	1.5	39.917	50.8	24.765
1992	10	1.5	38.102	40.64	23.495
1992	10	1.5	34.474	43.18	13.335
1992	10	1.5	43.546	45.72	33.02
1992	10	1.5	34.02	38.1	20.32
1992	10	1.5	28.577	40.64	13.97
1992	10	1.5	31.752	38.1	16.51
1992	10	1.5	38.102	45.72	22.86
1992	10	1.5	36.288	35.56	17.78
1992	10	2.5	38.102	50.8	27.94
1992	10	1.5	38.556	43.18	22.225
1992	10	2.5	42.638	55.88	31.115
1992	10	1.5	31.298	33.02	17.78
1992	10	1.5	45.814	50.8	20.32
1992	10	1.5	32.206	45.72	26.035
1992	10	1.5	39.01	35.56	20.32
1992	10	1.5	38.556	35.56	22.86
1992	10	1.5	29.03	38.1	17.78
1992	10	1.5	34.02	33.02	14.605
1992	10	1.5	29.938	45.72	17.78
1992	10	2.5	38.556	50.8	27.94
1992	10	1.5	34.474	33.02	13.97
1992	10	1.5	29.03	38.1	20.955
1992	10	1.5	27.216	30.48	6.985
1992	10	2.5	40.824	45.72	26.67
1992	10	1.5	35.381	38.1	20.955
1992	10	1.5	29.938	40.64	13.97
1992	10	1.5	44.453	43.18	27.94
1992	10	1.5	33.566	43.18	25.4
1992	10	1.5	35.381	38.1	17.78
1992	10	2.5	48.989	60.96	29.845
1992	10	1.5	33.566	45.72	20.955
1992	10	1.5	29.484	33.02	15.875
1992	10	3.5	50.803	73.66	44.45
1992	10	1.5	34.474	43.18	24.13
1992	10	2.5	39.917	53.34	27.94
1992	10	1.5	33.113	38.1	15.24
1992	10	1.5	33.113	35.56	13.97
1992	10	3.5	54.432	66.04	40.005
1992	10	1.5	32.659	38.1	17.145
1992	10	2.5	51.71	58.42	35.56
1992	10	1.5	33.566	35.56	13.97
1992	10	1.5	32.659	38.1	17.78
1992	10	1.5	35.381	40.64	14.605
1992	10	1.5	41.731	40.64	17.78
1992	10	1.5	31.752	40.64	17.78
1992	11	1.5	36.288	40.64	24.13
1992	11	1.5	27.67	35.56	17.145
1992	11	1.5	42.638	50.8	24.765
1992	11	2.5	42.185	53.34	33.02
1992	11	1.5	29.484	45.72	11.43
1992	11	5.5	53.525	76.2	53.34
1992	11	2.5	40.37	55.88	31.75
1992	11	2.5	37.649	55.88	31.75
1992	11	4.5	49.896	76.2	45.085
1992	11	1.5	32.206	35.56	10.795
1992	11	2.5	43.092	50.8	29.845
1992	11	2.5	41.731	63.5	35.56
1992	11	1.5	34.02	45.72	23.495
1992	11	1.5	32.659	43.18	17.78
1992	11	1.5	34.474	35.56	16.51
1992	11	2.5	36.288	50.8	24.13
1992	11	2.5	47.174	63.5	37.465
1992	11	2.5	39.01	50.8	24.13
1992	11	2.5	39.01	53.34	31.75
1992	11	4.5	48.082	73.66	44.45
1992	11	3.5	43.546	60.96	45.72
1992	11	1.5	40.824	43.18	27.94
1992	11	1.5	31.752	38.1	24.13
1992	11	1.5	31.752	45.72	27.94
1992	11	1.5	39.01	43.18	23.495
1992	11	4.5	50.803	66.04	53.34
1992	11	2.5	41.731	50.8	26.67
1992	11	2.5	41.731	50.8	28.575
1992	11	3.5	41.731	58.42	38.1
1992	11	1.5	26.309	30.48	7.62
1992	11	1.5	35.381	45.72	24.13
1992	11	2.5	39.917	53.34	33.02
1992	11	1.5	26.309	33.02	16.51
1992	11	1.5	35.381	35.56	14.605
1992	11	1.5	31.752	30.48	10.16
1992	11	2.5	35.381	50.8	24.13
1992	11	1.5	32.659	43.18	10.16
1992	11	2.5	42.638	63.5	31.115
1993	10	2.5	45.814	53.34	26.035
1993	10	1.5	28.577	43.18	22.225
1993	10	1.5	25.855	33.02	10.16
1993	10	1.5	29.938	40.64	17.78
1993	10	1.5	33.566	43.18	19.05
1993	10	1.5	35.381	38.1	13.97
1993	10	1.5	31.298	35.56	20.32
1993	10	1.5	29.03	33.02	12.7
1993	10	2.5	43.546	63.5	38.735
1993	10	1.5	34.474	43.18	24.13
1993	10	1.5	29.484	43.18	16.51
1993	10	1.5	31.752	33.02	7.62
1993	10	1.5	36.288	45.72	22.86
1993	10	1.5	34.474	38.1	12.7
1993	10	1.5	31.752	38.1	18.415
1993	10	2.5	39.917	53.34	34.29
1993	10	1.5	21.773	22.86	4.445
1993	10	1.5	30.845	40.64	15.24
1993	10	2.5	31.752	40.64	19.05
1993	10	1.5	36.742	43.18	19.685
1993	10	1.5	34.02	40.64	22.225
1993	10	1.5	27.216	38.1	18.161
1993	10	1.5	36.288	35.56	20.32
1993	10	3.5	43.092	66.04	40.64
1993	10	1.5	37.649	40.64	18.415
1993	10	1.5	33.566	50.8	17.145
1993	10	3.5	50.803	73.66	31.75
1993	10	1.5	36.288	53.34	20.32
1993	10	1.5	33.566	38.1	20.32
1993	10	1.5	26.762	38.1	17.78
1993	10	1.5	27.216	27.94	8.89
1993	10	1.5	29.03	38.1	13.335
1993	10	1.5	36.288	40.64	19.685
1993	10	1.5	27.67	27.94	6.35
1993	10	2.5	36.742	43.18	25.4
1993	10	2.5	43.546	55.88	29.21
1993	10	1.5	30.845	33.02	17.78
1993	10	1.5	39.917	48.26	25.4
1993	10	1.5	32.659	34.29	12.7
1993	10	3.5	52.618	66.04	43.18
1993	10	1.5	35.381	48.26	24.765
1993	10	1.5	40.824	43.18	24.765
1993	10	1.5	33.566	40.64	19.05
1993	10	1.5	48.082	55.88	35.56
1993	10	2.5	39.01	58.42	36.195
1993	10	2.5	57.607	63.5	36.195
1993	10	1.5	35.381	35.56	16.51
1993	11	1.5	33.566	38.1	19.685
1993	11	1.5	30.391	48.26	22.225
1993	11	2.5	38.556	58.42	29.845
1993	11	3.5	57.154	68.58	44.45
1993	11	2.5	48.989	71.12	38.1
1993	11	1.5	39.917	40.64	15.24
1993	11	1.5	30.845	40.64	17.145
1993	11	4.5	46.267	73.66	45.72
1993	11	3.5	40.824	53.34	35.052
1993	11	1.5	32.659	35.56	17.145
1993	11	1.5	31.752	33.02	12.065
1993	11	1.5	32.206	38.1	10.795
1993	11	1.5	29.938	35.56	16.51
1993	11	2.5	34.02	55.88	26.67
1993	11	1.5	32.206	43.18	19.05
1993	11	1.5	34.474	45.72	23.495
1993	11	2.5	38.556	58.42	31.115
1993	11	1.5	31.298	48.26	26.035
1993	11	1.5	25.855	33.02	13.97
1993	11	1.5	34.02	45.72	16.51
1993	11	1.5	40.824	55.88	22.86
1993	11	1.5	30.845	48.26	19.685
1993	11	1.5	30.845	43.18	19.685
1993	11	2.5	43.546	60.96	31.75
1993	11	1.5	35.381	48.26	19.685
1993	11	4.5	61.69	78.74	44.45
1993	11	3.5	44.906	55.88	34.925
1993	11	2.5	49.896	63.5	34.29
1993	11	1.5	33.566	45.72	19.05
1993	11	3.5	50.803	66.04	39.37
1993	11	2.5	39.917	53.34	30.48
1993	11	2.5	43.546	63.5	36.195
1993	11	1.5	31.298	43.18	27.305
1993	11	2.5	33.566	48.26	30.48
1993	11	2.5	42.185	66.04	31.75
1993	11	2.5	30.845	40.64	19.685
1993	11	1.5	29.03	33.02	17.78
1993	11	1.5	29.484	30.48	13.97
1993	11	2.5	45.36	68.58	38.735
1993	11	1.5	36.288	40.64	22.86
1993	11	2.5	41.731	60.96	29.21
1993	11	1.5	31.752	45.72	19.05
1993	11	1.5	32.659	43.18	16.51
1993	11	4.5	43.999	63.5	36.83
1994	10	2.5	43.546	50.8	37.465
1994	10	1.5	30.845	40.64	19.05
1994	10	3.5	47.628	60.96	41.91
1994	10	1.5	27.216	30.48	8.89
1994	10	1.5	34.474	33.02	17.78
1994	10	2.5	48.989	55.88	39.37
1994	10	1.5	39.917	45.72	24.765
1994	10	1.5	36.742	40.64	21.59
1994	10	1.5	30.845	40.64	17.78
1994	10	3.5	58.968	73.66	36.195
1994	10	2.5	43.092	55.88	23.495
1994	10	1.5	37.195	38.1	19.05
1994	10	1.5	34.474	40.64	22.86
1994	10	2.5	46.721	55.88	29.845
1994	10	2.5	51.71	50.8	33.655
1994	10	1.5	36.288	43.18	21.59
1994	10	1.5	33.113	33.02	19.05
1994	10	1.5	32.659	40.64	15.24
1994	10	1.5	31.298	35.56	10.16
1994	10	1.5	32.659	33.02	21.59
1994	10	3.5	37.649	53.34	27.94
1994	10	1.5	33.566	30.48	7.62
1994	10	2.5	31.752	35.56	21.59
1994	10	2.5	39.01	50.8	27.94
1994	10	1.5	37.195	33.02	11.43
1994	10	1.5	39.01	50.8	20.955
1994	10	2.5	42.638	50.8	26.67
1994	10	1.5	30.391	35.56	12.7
1994	10	1.5	34.02	35.56	15.875
1994	10	1.5	36.288	40.64	21.59
1994	10	1.5	35.381	38.1	17.145
1994	10	1.5	29.03	30.48	11.43
1994	10	1.5	38.102	45.72	22.86
1994	10	1.5	34.02	30.48	17.145
1994	10	2.5	40.824	55.88	31.75
1994	10	3.5	44.453	60.96	40.64
1994	10	1.5	40.37	40.64	21.59
1994	10	1.5	39.01	33.02	17.145
1994	10	1.5	31.752	30.48	12.065
1994	10	1.5	33.566	45.72	19.685
1994	10	1.5	27.216	30.48	17.78
1994	10	1.5	31.752	30.48	16.51
1994	10	2.5	43.092	53.34	30.48
1994	10	2.5	31.752	45.72	20.955
1994	10	1.5	35.381	35.56	15.24
1994	10	3.5	51.257	66.04	34.925
1994	10	1.5	34.474	40.64	20.32
1994	10	1.5	30.845	35.56	14.605
1994	10	1.5	34.474	33.02	17.145
1994	10	1.5	37.195	38.1	17.145
1994	10	1.5	34.474	35.56	11.43
1994	10	1.5	31.298	38.1	22.225
1994	10	1.5	26.309	33.02	15.24
1994	10	1.5	29.484	43.18	13.335
1994	10	1.5	39.01	40.64	20.32
1994	10	2.5	41.731	55.88	23.495
1994	10	1.5	33.566	27.94	13.335
1994	10	1.5	29.938	40.64	19.685
1994	10	1.5	41.731	43.18	21.59
1994	10	1.5	24.494	22.86	5.08
1994	10	1.5	36.288	38.1	21.59
1994	10	1.5	30.845	25.4	10.16
1994	10	1.5	34.02	38.1	16.51
1994	11	2.5	40.824	43.18	22.86
1994	11	4.5	53.071	78.74	41.91
1994	11	1.5	30.845	30.48	11.43
1994	11	3.5	41.731	53.34	35.56
1994	11	1.5	36.288	40.64	20.32
1994	11	1.5	34.02	45.72	19.05
1994	11	2.5	38.102	45.72	23.495
1994	11	1.5	37.195	45.72	20.32
1994	11	1.5	34.474	38.1	20.32
1994	11	2.5	48.535	58.42	30.48
1994	11	1.5	31.752	40.64	22.86
1994	11	1.5	31.752	35.56	14.605
1994	11	2.5	50.803	60.96	37.465
1994	11	1.5	36.288	45.72	20.955
1994	11	1.5	31.298	38.1	16.51
1994	11	1.5	29.484	35.56	15.24
1994	11	1.5	30.845	38.1	13.97
1994	11	1.5	29.03	25.4	7.62
1994	11	1.5	28.123	30.48	10.16
1994	11	1.5	32.659	35.56	15.875
1994	11	1.5	35.381	45.72	20.955
1994	11	1.5	30.391	30.48	9.525
1994	11	1.5	39.463	48.26	25.4
1994	11	1.5	29.938	33.02	21.59
1994	11	3.5	46.267	60.96	35.56
1994	12	1.5	34.927	33.02	16.51
1995	10	1.5	29.484	33.02	19.685
1995	10	1.5	37.649	40.64	22.225
1995	10	2.5	44.453	58.42	29.21
1995	10	1.5	35.381	38.1	17.145
1995	10	1.5	39.917	48.26	24.13
1995	10	3.5	38.102	48.26	23.495
1995	10	1.5	35.381	33.02	17.78
1995	10	2.5	42.638	53.34	31.115
1995	10	1.5	33.113	38.1	19.05
1995	10	1.5	37.649	38.1	15.875
1995	10	2.5	46.267	63.5	33.655
1995	10	1.5	40.37	48.26	29.21
1995	10	1.5	42.185	43.18	24.13
1995	10	1.5	35.381	45.72	15.875
1995	10	1.5	39.917	45.72	24.765
1995	10	1.5	34.927	30.48	13.335
1995	10	2.5	39.01	43.18	29.21
1995	10	1.5	32.206	35.56	17.145
1995	10	1.5	42.638	43.18	19.05
1995	10	1.5	32.659	38.1	12.7
1995	10	2.5	39.463	40.64	20.32
1995	10	3.5	52.618	63.5	34.925
1995	10	1.5	28.123	38.1	15.875
1995	10	3.5	56.246	71.12	51.435
1995	10	1.5	28.577	40.64	17.145
1995	10	1.5	40.824	45.72	25.4
1995	10	2.5	46.267	48.26	22.86
1995	10	1.5	32.659	40.64	15.875
1995	10	2.5	52.164	55.88	36.83
1995	10	2.5	58.061	66.04	36.195
1995	10	2.5	44.906	53.34	24.13
1995	10	1.5	36.288	40.64	20.955
1995	10	2.5	42.638	60.96	29.21
1995	10	1.5	35.381	35.56	13.97
1995	10	3.5	48.535	58.42	32.385
1995	10	1.5	37.649	40.64	21.59
1995	10	2.5	51.257	66.04	32.385
1995	10	1.5	34.927	35.56	13.335
1995	10	2.5	43.546	55.88	35.56
1995	10	1.5	30.845	33.02	7.62
1995	10	1.5	27.216	35.56	15.24
1995	10	1.5	39.01	45.72	21.59
1995	11	1.5	41.731	43.18	24.13
1995	11	1.5	39.917	50.8	27.94
1995	11	2.5	49.442	55.88	40.005
1995	11	1.5	39.01	50.8	26.67
1995	11	3.5	44.906	53.34	30.48
1995	11	3.5	50.803	66.04	45.085
1995	11	1.5	37.195	50.8	24.765
1995	11	1.5	33.566	43.18	21.59
1995	11	1.5	38.102	40.64	22.225
1995	11	1.5	33.566	48.26	23.495
1995	11	2.5	48.082	55.88	34.925
1995	11	3.5	58.968	76.2	53.34
1995	11	1.5	37.195	48.26	22.225
1995	11	1.5	35.381	50.8	22.225
1995	11	1.5	37.195	43.18	20.955
1995	11	1.5	26.762	33.02	15.875
1995	11	1.5	30.845	40.64	16.51
1995	11	1.5	38.102	43.18	24.765
1995	11	1.5	37.649	35.56	17.78
1995	11	1.5	33.566	48.26	20.955
1995	11	3.5	34.927	50.8	26.035
1995	11	1.5	38.102	48.26	20.32
1995	11	3.5	58.061	71.12	40.64
1995	11	1.5	31.298	45.72	20.955
1995	11	1.5	39.01	50.8	24.13
1995	11	2.5	34.927	50.8	24.13
1995	11	1.5	35.381	45.72	22.86
1995	11	1.5	29.938	30.48	10.16
1995	11	1.5	35.834	45.72	24.13
1995	11	3.5	53.071	66.04	34.29
1995	11	1.5	43.546	45.72	21.59
1995	11	1.5	36.288	35.56	21.59
1995	12	2.5	47.174	63.5	30.48
1996	11	1.5	35.381	35.56	15.24
1996	11	2.5	41.731	58.42	25.4
1996	11	1.5	33.566	40.64	20.32
1996	11	3.5	52.618	68.58	40.64
1996	11	1.5	37.195	45.72	22.86
1996	11	1.5	38.556	43.18	22.86
1996	11	1.5	32.659	38.1	23.495
1996	11	1.5	34.02	40.64	15.24
1996	11	1.5	41.731	43.18	24.13
1996	11	1.5	31.752	30.48	15.24
1996	11	2.5	35.381	55.88	33.655
1996	11	1.5	28.123	30.48	12.7
1996	11	2.5	48.535	58.42	33.655
1996	11	1.5	31.752	43.18	22.86
1996	11	1.5	39.01	45.72	17.78
1996	11	1.5	30.391	40.64	22.86
1996	11	2.5	42.638	55.88	29.845
1996	11	1.5	38.102	43.18	17.78
1996	11	1.5	39.917	43.18	22.86
1996	11	1.5	28.123	27.94	11.43
1996	11	1.5	37.195	43.18	15.875
1996	11	2.5	42.185	58.42	27.94
1996	11	1.5	31.752	30.48	13.97
1996	11	1.5	37.195	45.72	24.765
1996	11	1.5	29.484	40.64	17.78
1996	11	1.5	32.206	43.18	16.51
1996	11	2.5	44.453	50.8	29.845
1996	11	1.5	28.123	30.48	8.89
1996	11	1.5	37.195	48.26	23.495
1996	11	1.5	30.845	43.18	21.59
1996	11	1.5	31.752	38.1	17.145
1996	11	1.5	28.123	40.64	21.59
1996	11	1.5	27.67	30.48	16.51
1996	11	1.5	30.391	40.64	16.51
1996	11	2.5	39.917	48.26	24.13
1996	11	1.5	38.102	48.26	26.67
1996	11	1.5	34.474	45.72	17.78
1996	11	1.5	29.938	40.64	15.875
1996	11	2.5	39.917	55.88	29.845
1996	11	1.5	36.288	38.1	20.955
1996	11	1.5	33.566	40.64	20.32
1996	11	1.5	37.195	45.72	21.59
1996	11	1.5	28.123	33.02	13.335
1996	11	1.5	33.566	38.1	17.145
1996	11	2.5	39.01	53.34	36.195
1996	11	3.5	48.082	55.88	35.56
1996	11	3.5	49.896	68.58	41.275
1996	11	1.5	34.02	40.64	23.495
1996	11	1.5	33.566	45.72	20.32
1996	11	2.5	49.442	53.34	33.02
1996	11	1.5	35.834	40.64	10.16
1996	11	1.5	30.391	38.1	17.78
1996	11	3.5	51.71	60.96	36.195
1996	11	1.5	29.03	40.64	19.05
1996	11	1.5	28.577	38.1	17.78
1996	11	1.5	32.659	35.56	19.685
1996	11	1.5	40.824	43.18	17.145
1996	11	2.5	39.01	43.18	25.4
1996	11	2.5	42.185	50.8	29.21
1996	11	1.5	36.288	48.26	29.21
1996	11	1.5	34.927	43.18	20.955
1996	11	1.5	31.752	38.1	19.685
1996	11	1.5	29.938	35.56	18.415
1996	11	1.5	43.092	48.26	21.59
1996	11	5.5	54.432	71.12	48.26
1996	11	1.5	43.546	40.64	24.765
1996	11	1.5	31.298	33.02	10.795
1996	11	3.5	56.246	78.74	43.815
1996	11	3.5	44.906	55.88	29.21
1996	11	1.5	34.02	40.64	22.225
1996	11	1.5	35.834	40.64	19.05
1996	11	1.5	28.123	35.56	9.525
1996	11	1.5	33.113	48.26	24.13
1996	11	2.5	39.01	50.8	26.67
1996	11	5.5	55.339	76.2	43.18
1996	11	1.5	30.845	43.18	15.875
1996	11	3.5	63.05	78.74	50.8
1996	11	1.5	34.02	38.1	19.685
1996	11	1.5	28.577	38.1	13.335
1996	11	1.5	32.659	38.1	22.86
1996	11	2.5	40.824	48.26	33.02
1996	11	1.5	31.298	43.18	20.32
1996	11	3.5	56.7	68.58	43.18
1996	11	1.5	38.102	45.72	23.495
1996	11	1.5	36.288	48.26	12.065
1996	11	2.5	34.02	40.64	24.765
1996	11	1.5	38.556	53.34	25.4
1996	11	1.5	35.381	48.26	13.335
1996	11	2.5	43.546	58.42	33.655
1996	11	1.5	35.381	40.64	24.765
1996	11	2.5	42.185	48.26	25.4
1996	11	5.5	52.164	86.36	49.53
1996	11	1.5	37.195	38.1	16.51
1996	11	2.5	50.35	63.5	41.275
1996	11	1.5	28.123	43.18	15.24
1996	11	1.5	29.484	40.64	12.7
1996	11	2.5	43.092	45.72	27.305
1996	11	2.5	44.453	55.88	31.75
1996	11	1.5	30.845	40.64	19.685
1996	11	1.5	34.474	43.18	19.685
1996	11	2.5	37.195	50.8	30.48
1996	11	1.5	32.659	40.64	21.59
1996	11	1.5	35.381	33.02	24.13
1996	11	1.5	29.03	38.1	20.32
1996	11	2.5	42.638	53.34	27.94
1996	11	1.5	37.195	48.26	29.21
1996	11	1.5	32.659	40.64	18.415
1996	11	1.5	34.02	45.72	10.795
1996	11	1.5	35.381	45.72	24.13
1996	11	2.5	36.288	45.72	21.59
1996	11	1.5	37.195	45.72	24.765
1996	11	4.5	45.814	66.04	43.815
1996	11	1.5	31.298	40.64	8.89
1996	11	3.5	42.638	63.5	34.29
1996	11	2.5	39.917	60.96	26.67
1996	11	2.5	35.834	53.34	30.48
1996	11	2.5	37.195	45.72	31.115
1996	11	1.5	38.556	38.1	23.495
1997	11	2.5	37.195	48.26	27.305
1997	11	1.5	31.752	35.56	17.78
1997	11	1.5	32.659	33.02	17.145
1997	11	1.5	41.731	50.8	22.86
1997	11	1.5	35.834	35.56	13.97
1997	11	2.5	35.381	50.8	30.48
1997	11	1.5	33.566	48.26	26.67
1997	11	1.5	32.659	38.1	19.685
1997	11	2.5	48.535	50.8	29.845
1997	11	1.5	38.556	50.8	26.67
1997	11	1.5	29.484	40.64	19.05
1997	11	1.5	29.03	38.1	17.78
1997	11	1.5	29.938	38.1	13.335
1997	11	2.5	43.999	53.34	30.48
1997	11	2.5	43.999	58.42	36.83
1997	11	2.5	46.267	58.42	38.1
1997	11	1.5	36.288	45.72	26.035
1997	11	1.5	31.298	35.56	18.415
1997	11	2.5	43.999	55.88	38.1
1997	11	1.5	29.938	33.02	13.97
1997	11	1.5	34.927	48.26	22.86
1997	11	1.5	28.123	30.48	16.51
1997	11	3.5	44.453	55.88	38.1
1997	11	1.5	30.845	38.1	26.035
1997	11	1.5	32.659	38.1	22.225
1997	11	1.5	36.288	48.26	21.59
1997	11	2.5	39.01	43.18	24.13
1997	11	1.5	30.845	43.18	20.955
1997	11	2.5	46.721	58.42	36.83
1997	11	2.5	35.834	45.72	30.48
1997	11	3.5	45.36	66.04	35.56
1997	11	1.5	35.834	35.56	17.78
1997	11	1.5	31.752	38.1	17.78
1997	11	3.5	46.267	68.58	30.48
1997	11	1.5	31.752	38.1	13.335
1997	11	1.5	29.938	38.1	11.43
1997	11	1.5	30.845	38.1	15.24
1997	11	2.5	50.803	60.96	34.29
1997	11	2.5	39.917	55.88	37.465
1997	11	1.5	36.742	53.34	22.225
1997	11	2.5	48.082	53.34	33.02
1997	11	1.5	33.566	43.18	18.415
1997	11	2.5	37.649	48.26	30.48
1997	11	1.5	29.03	30.48	16.51
1997	11	1.5	30.845	40.64	17.145
1997	11	1.5	27.216	35.56	16.51
1997	11	1.5	27.216	38.1	19.05
1997	11	2.5	40.37	50.8	34.29
1997	11	3.5	39.01	53.34	31.75
1997	11	1.5	28.123	38.1	13.97
1997	11	1.5	30.391	38.1	17.78
1997	11	3.5	46.267	63.5	31.75
1997	11	1.5	39.463	50.8	24.13
1997	11	1.5	35.381	50.8	24.13
1997	11	1.5	32.659	38.1	15.24
1997	11	1.5	34.927	38.1	15.24
1997	11	1.5	32.659	38.1	17.145
1997	11	1.5	29.938	38.1	24.13
1997	11	2.5	53.525	66.04	43.18
1997	11	1.5	34.474	40.64	26.67
1997	11	1.5	36.288	40.64	20.955
1997	11	1.5	29.938	45.72	22.225
1997	11	1.5	30.845	33.02	19.05
1997	11	1.5	30.845	40.64	22.86
1997	11	1.5	29.484	35.56	18.415
1997	11	1.5	37.195	45.72	25.4
1997	11	1.5	35.381	38.1	17.145
1997	11	1.5	30.845	38.1	19.685
1997	11	1.5	34.02	40.64	21.59
1997	11	1.5	28.123	30.48	10.795
1997	11	1.5	31.298	40.64	22.86
1997	11	1.5	25.855	30.48	11.43
1997	11	1.5	35.381	38.1	17.145
1997	11	1.5	44.453	45.72	25.4
1997	11	2.5	30.845	38.1	21.59
1997	11	3.5	44.906	68.58	35.56
1997	11	1.5	44.453	58.42	31.115
1997	11	1.5	32.659	43.18	24.13
1997	11	4.5	45.36	76.2	34.29
1997	11	2.5	48.082	63.5	41.91
1997	11	1.5	36.742	45.72	29.21
1997	11	2.5	37.195	43.18	24.13
1997	11	1.5	37.195	48.26	23.495
1997	11	1.5	24.041	38.1	13.335
1997	11	1.5	32.206	43.18	21.59
1997	11	2.5	39.463	45.72	24.13
1997	11	3.5	40.824	50.8	31.75
1997	11	1.5	32.206	30.48	11.43
1997	11	1.5	32.206	38.1	20.32
1997	11	1.5	34.02	35.56	20.32
1997	11	2.5	33.113	48.26	30.48
1997	11	2.5	48.082	53.34	39.37
1997	11	1.5	33.113	33.02	17.78
1997	11	4.5	52.164	83.82	47.625
1997	11	2.5	39.917	53.34	27.94
1997	11	1.5	30.845	40.64	19.05
1997	11	2.5	39.01	50.8	31.115
1997	11	1.5	31.752	43.18	17.78
1997	11	3.5	43.999	53.34	38.1
1997	11	1.5	29.938	35.56	19.685
1997	11	2.5	39.463	48.26	24.13
1997	11	2.5	37.195	58.42	33.02
1997	11	1.5	37.195	40.64	24.13
1997	11	2.5	50.803	58.42	30.48
1997	11	2.5	40.824	45.72	34.925
1997	11	1.5	36.288	40.64	17.145
1998	11	1.5	34.474	40.64	17.145
1998	11	1.5	31.752	38.1	13.97
1998	11	1.5	28.123	35.56	13.335
1998	11	2.5	43.546	55.88	35.56
1998	11	1.5	31.752	35.56	14.605
1998	11	2.5	42.638	48.26	27.94
1998	11	1.5	34.474	40.64	21.59
1998	11	1.5	39.01	48.26	22.225
1998	11	1.5	21.773	38.1	13.335
1998	11	1.5	33.113	33.02	15.24
1998	11	3.5	45.36	63.5	40.64
1998	11	1.5	32.659	35.56	15.24
1998	11	2.5	34.474	50.8	25.4
1998	11	1.5	37.195	50.8	24.765
1998	11	1.5	32.206	45.72	22.86
1998	11	1.5	27.216	30.48	12.7
1998	11	1.5	40.824	40.64	22.86
1998	11	1.5	24.494	27.94	8.89
1998	11	1.5	33.566	48.26	21.59
1998	11	1.5	42.185	50.8	20.32
1998	11	3.5	36.288	53.34	33.655
1998	11	1.5	33.566	38.1	17.78
1998	11	1.5	26.309	27.94	10.16
1998	11	1.5	39.01	45.72	24.13
1998	11	1.5	26.762	33.02	13.97
1998	11	2.5	37.195	45.72	27.94
1998	11	1.5	35.834	35.56	17.78
1998	11	1.5	37.195	40.64	21.59
1998	11	1.5	41.731	50.8	26.67
1998	11	2.5	45.814	53.34	22.225
1998	11	1.5	33.113	48.26	20.32
1998	11	3.5	36.742	53.34	32.385
1998	11	1.5	35.381	48.26	23.495
1998	11	1.5	27.216	35.56	8.89
1998	11	1.5	33.113	30.48	18.415
1998	11	1.5	34.02	35.56	17.78
1998	11	2.5	35.381	50.8	24.13
1998	11	1.5	39.01	43.18	21.59
1998	11	1.5	33.113	43.18	24.765
1998	11	2.5	29.484	43.18	22.225
1998	11	1.5	31.752	38.1	19.05
1998	11	1.5	36.288	35.56	17.78
1998	11	1.5	40.824	45.72	26.035
1998	11	1.5	33.566	43.18	22.86
1998	11	1.5	29.484	30.48	12.7
1998	11	1.5	26.309	35.56	19.05
1998	11	1.5	36.288	38.1	10.795
1998	11	1.5	38.556	53.34	30.48
1998	11	2.5	42.638	63.5	34.29
1998	11	2.5	49.442	60.96	34.29
1998	11	1.5	31.752	38.1	12.7
1998	11	1.5	30.845	35.56	19.05
1998	11	1.5	27.67	25.4	6.35
1998	11	1.5	25.402	25.4	7.62
1998	11	1.5	33.566	40.64	20.32
1998	11	2.5	38.556	53.34	24.13
1998	11	2.5	39.917	55.88	31.75
1998	11	1.5	31.752	43.18	13.97
1998	11	2.5	49.442	60.96	30.48
1998	11	1.5	36.288	38.1	19.05
1998	11	1.5	33.566	33.02	10.16
1998	11	1.5	27.67	30.48	5.715
1998	11	1.5	33.113	33.02	18.415
1998	11	1.5	29.03	33.02	12.7
1998	11	1.5	27.67	43.18	20.32
1998	11	1.5	32.659	40.64	21.59
1998	11	1.5	29.03	43.18	16.51
1998	11	1.5	29.938	35.56	17.78
1998	11	1.5	39.463	45.72	20.955
1998	11	1.5	33.566	48.26	19.05
1998	11	1.5	28.123	30.48	12.7
1998	11	2.5	45.814	55.88	33.02
1998	11	1.5	24.494	27.94	10.16
1998	11	1.5	43.092	50.8	28.575
1998	11	1.5	28.123	40.64	22.86
1998	11	4.5	43.092	63.5	42.545
1998	11	1.5	34.474	43.18	21.59
1998	11	1.5	27.216	30.48	9.525
1998	11	1.5	27.216	25.4	6.35
1998	11	1.5	27.216	35.56	15.875
1998	12	1.5	34.474	38.1	14.605
1998	12	1.5	36.742	40.64	14.605
1998	12	2.5	43.092	55.88	33.655
1998	12	1.5	34.02	40.64	22.86
1998	12	1.5	30.391	27.94	15.24
1998	12	1.5	31.752	33.02	18.415
1998	12	2.5	39.01	50.8	28.575
1998	12	1.5	28.123	33.02	10.795
1998	12	2.5	41.731	58.42	29.845
1998	12	1.5	27.216	25.4	12.065
1998	12	2.5	37.195	45.72	27.305
1998	12	1.5	32.659	35.56	16.51
1998	12	1.5	32.206	43.18	24.13
1998	12	1.5	28.123	43.18	15.875
1998	12	3.5	42.185	68.58	39.37
1998	12	2.5	38.102	50.8	29.21
1998	12	1.5	27.216	30.48	8.255
1998	12	2.5	38.102	45.72	27.94
1998	12	1.5	37.195	53.34	25.4
1998	12	1.5	29.03	27.94	13.335
1998	12	1.5	29.484	30.48	16.51
1999	11	3.5	45.36	68.58	46.355
1999	11	1.5	27.216	27.94	10.16
1999	11	1.5	34.474	45.72	23.495
1999	11	1.5	27.216	27.94	8.89
1999	11	1.5	28.577	35.56	17.78
1999	11	1.5	31.752	40.64	17.78
1999	11	2.5	31.298	45.72	25.4
1999	11	2.5	34.474	48.26	29.21
1999	11	1.5	26.309	27.94	7.62
1999	11	1.5	39.01	53.34	29.21
1999	11	2.5	29.03	50.8	24.765
1999	11	1.5	29.03	35.56	18.415
1999	11	4.5	47.174	71.12	41.275
1999	11	2.5	39.01	50.8	30.48
1999	11	1.5	38.102	45.72	20.955
1999	11	1.5	31.752	43.18	20.32
1999	11	1.5	30.845	43.18	19.05
1999	11	2.5	44.453	53.34	30.48
1999	11	1.5	29.484	38.1	22.86
1999	11	1.5	25.855	25.4	7.62
1999	11	1.5	37.195	45.72	19.05
1999	11	1.5	31.752	40.64	19.05
1999	11	1.5	33.566	40.64	19.05
1999	11	1.5	26.309	35.56	8.89
1999	11	1.5	24.948	33.02	14.605
1999	11	3.5	42.185	58.42	36.83
1999	11	1.5	26.309	33.02	13.97
1999	11	4.5	45.814	66.04	38.1
1999	11	2.5	39.917	53.34	32.385
1999	11	2.5	42.638	60.96	31.75
1999	11	3.5	43.999	66.04	32.385
1999	11	1.5	30.845	35.56	19.05
1999	11	2.5	46.721	58.42	40.64
1999	11	2.5	49.442	60.96	34.925
1999	11	1.5	39.01	43.18	27.305
1999	11	1.5	36.288	50.8	22.86
1999	11	1.5	38.102	45.72	22.86
1999	11	3.5	36.742	60.96	33.02
1999	11	4.5	49.896	78.74	47.625
1999	11	2.5	39.01	45.72	25.4
1999	11	1.5	28.123	27.94	15.24
1999	11	1.5	29.938	38.1	17.145
1999	11	2.5	44.453	63.5	35.56
1999	11	2.5	35.381	40.64	22.86
1999	11	3.5	33.566	55.88	37.465
1999	11	1.5	33.113	33.02	12.7
1999	11	1.5	31.298	38.1	18.415
1999	11	2.5	34.02	40.64	20.32
1999	11	2.5	34.474	53.34	33.02
1999	11	1.5	27.216	27.94	10.795
1999	11	2.5	31.752	43.18	30.48
1999	11	4.5	59.875	76.2	50.8
1999	11	1.5	29.484	35.56	13.97
1999	11	2.5	40.37	48.26	33.02
1999	11	1.5	24.494	27.94	12.065
1999	11	2.5	31.752	43.18	24.765
1999	11	2.5	37.649	53.34	27.305
1999	11	2.5	34.927	48.26	26.035
1999	11	2.5	34.474	40.64	21.59
1999	11	1.5	27.216	25.4	6.985
1999	11	1.5	34.474	35.56	19.685
1999	11	1.5	23.587	27.94	5.08
1999	11	1.5	23.587	35.56	12.065
1999	11	1.5	29.03	30.48	12.7
1999	11	4.5	45.36	63.5	32.385
1999	11	1.5	29.938	40.64	17.78
1999	11	1.5	29.938	38.1	15.875
1999	11	2.5	42.638	50.8	33.655
1999	11	3.5	32.659	58.42	33.02
1999	11	3.5	52.164	63.5	40.64
1999	11	1.5	39.917	38.1	22.86
1999	11	3.5	37.195	55.88	31.75
1999	11	1.5	48.082	53.34	27.305
1999	11	1.5	21.773	27.94	8.89
1999	11	2.5	41.731	53.34	33.655
1999	11	2.5	43.546	58.42	34.29
1999	11	1.5	28.123	38.1	23.495
1999	11	1.5	39.01	53.34	26.035
1999	11	1.5	32.659	40.64	20.955
1999	11	1.5	28.577	33.02	17.78
1999	11	2.5	36.742	48.26	27.94
1999	11	1.5	30.845	45.72	21.59
1999	11	2.5	32.659	43.18	19.05
1999	11	1.5	21.319	27.94	8.255
1999	11	2.5	39.01	50.8	30.48
1999	12	1.5	24.948	30.48	6.985
1999	12	4.5	40.824	63.5	41.91
1999	12	1.5	28.123	38.1	10.16
1999	12	1.5	31.752	33.02	15.24
1999	12	1.5	29.03	27.94	8.255
1999	12	1.5	33.566	35.56	14.605
1999	12	4.5	47.174	73.66	46.355
1999	12	4.5	47.628	71.12	41.91
1999	12	1.5	38.102	40.64	20.32
1999	12	1.5	27.67	43.18	19.05
1999	12	2.5	33.113	50.8	29.21
1999	12	1.5	28.123	35.56	17.78
1999	12	2.5	37.195	48.26	33.02
2000	11	3.5	44.453	66.04	33.655
2000	11	2.5	41.731	53.34	33.02
2000	11	2.5	47.174	63.5	38.1
2000	11	2.5	43.546	53.34	33.655
2000	11	2.5	35.834	48.26	27.94
2000	11	1.5	29.03	50.8	20.955
2000	11	1.5	49.896	55.88	31.115
2000	11	1.5	28.123	45.72	23.495
2000	11	2.5	44.453	66.04	38.1
2000	11	1.5	25.855	45.72	17.78
2000	11	1.5	33.113	40.64	11.43
2000	11	2.5	45.36	68.58	40.64
2000	11	1.5	31.298	45.72	11.43
2000	11	1.5	40.824	60.96	27.94
2000	11	2.5	38.102	50.8	32.385
2000	11	2.5	41.731	50.8	33.655
2000	11	1.5	32.659	38.1	15.24
2000	11	1.5	34.02	45.72	19.05
2000	11	1.5	36.288	40.64	30.48
2000	11	1.5	35.834	48.26	22.86
2000	11	1.5	30.845	50.8	22.86
2000	11	1.5	31.752	45.72	20.32
2000	11	1.5	35.834	53.34	27.94
2000	11	1.5	33.566	50.8	19.05
2000	11	1.5	27.216	40.64	12.7
2000	11	1.5	36.288	40.64	15.875
2000	11	1.5	31.752	40.64	13.97
2000	11	1.5	36.742	48.26	22.225
2000	11	4.5	47.174	71.12	36.195
2000	11	2.5	38.556	53.34	33.655
2000	11	1.5	38.556	50.8	24.13
2000	11	1.5	34.927	50.8	25.4
2000	11	1.5	35.381	40.64	16.51
2000	11	1.5	31.752	40.64	21.59
2000	11	1.5	44.453	45.72	21.59
2000	11	1.5	35.381	45.72	14.605
2000	11	1.5	32.659	38.1	15.24
2000	11	2.5	48.535	60.96	43.18
2000	11	1.5	37.649	45.72	24.765
2000	11	1.5	29.938	35.56	8.255
2000	11	1.5	25.855	38.1	15.24
2000	11	1.5	36.288	43.18	22.86
2000	11	3.5	49.896	68.58	41.91
2000	11	1.5	31.752	40.64	19.05
2000	11	2.5	44.453	58.42	34.925
2000	11	3.5	44.906	63.5	33.02
2000	11	1.5	28.577	33.02	14.605
2000	11	3.5	48.989	66.04	34.29
2000	11	1.5	34.474	43.18	24.13
2000	11	3.5	49.896	76.2	45.72
2000	11	1.5	46.721	48.26	26.67
2000	11	1.5	31.298	40.64	15.875
2000	11	2.5	33.566	50.8	25.4
2000	12	1.5	26.309	33.02	13.97
2000	12	1.5	36.288	45.72	15.24
2000	12	1.5	35.381	40.64	15.24
2000	12	2.5	42.638	50.8	33.02
2000	12	1.5	35.381	40.64	24.13
2000	12	0.5	26.309	30.48	12.7
2000	12	1.5	27.216	40.64	20.32
2000	12	1.5	30.845	38.1	15.875
2000	12	1.5	28.123	40.64	10.795
2001	11	1.5	37.195	50.8	18.415
2001	11	1.5	25.855	35.56	12.7
2001	11	2.5	42.638	48.26	31.115
2001	11	2.5	33.566	50.8	32.385
2001	11	2.5	38.102	55.88	32.385
2001	11	2.5	34.02	50.8	27.305
2001	11	3.5	48.535	63.5	35.56
2001	11	1.5	31.752	35.56	18.415
2001	11	2.5	28.123	40.64	24.13
2001	11	3.5	50.35	58.42	38.1
2001	11	1.5	32.659	38.1	13.97
2001	11	1.5	26.762	38.1	16.51
2001	11	2.5	39.01	43.18	22.225
2001	11	1.5	39.01	35.56	20.32
2001	11	3.5	41.278	60.96	41.91
2001	11	1.5	34.474	40.64	18.415
2001	11	1.5	33.113	33.02	8.89
2001	11	2.5	40.824	55.88	35.56
2001	11	3.5	42.638	50.8	38.1
2001	11	2.5	34.474	45.72	31.115
2001	11	2.5	37.195	50.8	35.56
2001	11	1.5	30.391	43.18	22.225
2001	11	1.5	32.206	43.18	20.32
2001	11	1.5	28.577	30.48	15.24
2001	11	3.5	38.102	63.5	39.37
2001	11	1.5	32.206	43.18	18.415
2001	11	2.5	37.195	50.8	22.86
2001	11	3.5	48.082	71.12	33.02
2001	11	4.5	48.535	68.58	33.02
2001	11	4.5	52.618	66.04	43.815
2001	11	4.5	48.989	71.12	42.545
2001	11	1.5	28.577	38.1	19.05
2001	11	1.5	35.381	45.72	23.495
2001	11	1.5	32.659	30.48	17.145
2001	11	1.5	34.927	38.1	20.32
2001	11	2.5	37.649	50.8	30.48
2001	11	4.5	45.36	66.04	42.545
2001	11	2.5	41.731	45.72	30.48
2001	11	3.5	43.092	55.88	31.75
2001	11	1.5	39.01	40.64	20.32
2001	11	2.5	37.195	43.18	26.035
2001	11	3.5	34.02	50.8	30.48
2001	11	1.5	33.113	38.1	15.24
2001	11	2.5	42.638	53.34	33.655
2001	11	3.5	56.7	71.12	52.07
2001	11	1.5	22.68	30.48	10.16
2001	11	2.5	58.968	66.04	38.1
2001	11	3.5	39.917	58.42	31.115
2001	11	4.5	44.453	71.12	31.75
2001	11	4.5	57.154	83.82	48.26
2001	11	2.5	31.298	38.1	20.32
2001	11	1.5	29.03	38.1	15.875
2001	11	1.5	23.587	30.48	8.89
2001	11	3.5	34.474	50.8	25.4
2001	11	1.5	41.731	45.72	20.32
2001	11	3.5	40.824	55.88	33.02
2001	11	3.5	36.288	58.42	27.94
2001	11	3.5	43.999	63.5	41.91
[truncated: 544 more rows]

## Sheet: DataForPaperTest
Year	Mo	Age	DRWTkg	DIAcm	Beamcm
1977	10	2.5	46.267	73.66	35.56
1977	10	2.5	35.381	53.34	26.67
1977	10	1.5	29.03	38.1	17.78
1977	10	2.5	40.824	53.34	34.29
1977	10	1.5	25.855	35.56	17.78
1977	10	1.5	27.216	25.4	2.54
1977	10	1.5	24.948	25.4	5.08
1977	10	2.5	34.02	40.64	24.765
1977	10	1.5	27.216	33.02	10.16
1977	10	1.5	24.041	25.4	8.89
1977	10	1.5	25.402	35.56	10.16
1977	10	2.5	48.535	60.96	36.83
1977	11	2.5	48.535	73.66	41.91
1977	11	1.5	36.742	48.26	26.67
1978	10	1.5	34.474	45.72	24.13
1978	10	1.5	33.113	27.94	10.795
1978	10	2.5	32.659	45.72	24.13
1978	10	2.5	40.824	71.12	35.56
1978	10	1.5	26.309	35.56	15.24
1978	10	3.5	40.824	50.8	34.29
1978	10	1.5	28.123	33.02	12.065
1978	10	1.5	33.566	45.72	16.51
1978	10	1.5	34.474	35.56	15.875
1979	10	1.5	25.855	25.4	8.89
1979	10	2.5	40.824	45.72	31.75
1979	10	2.5	34.927	45.72	29.21
1979	10	1.5	25.402	25.4	9.525
1979	10	3.5	37.195	48.26	30.48
1979	10	1.5	35.834	38.1	25.4
1980	9	2.5	27.216	50.8	26.035
1980	10	1.5	29.938	48.26	19.685
1980	10	1.5	28.123	30.48	12.065
1980	10	2.5	32.659	60.96	23.495
1980	10	1.5	28.123	35.56	15.875
1980	10	1.5	31.752	53.34	29.21
1980	10	1.5	28.123	40.64	22.86
1980	10	1.5	34.02	53.34	25.4
1981	9	1.5	31.752	35.56	15.24
1981	10	1.5	29.03	30.48	13.97
1981	10	1.5	25.402	33.02	13.335
1981	10	2.5	38.102	45.72	31.75
1981	10	3.5	43.999	68.58	40.64
1981	10	1.5	42.638	48.26	25.4
1981	10	1.5	20.866	17.78	1.905
1981	10	1.5	33.113	17.78	12.065
1981	10	1.5	24.494	27.94	9.525
1981	10	1.5	28.577	40.64	24.13
1982	9	1.5	32.659	38.1	18.415
1982	10	1.5	34.474	43.18	22.86
1982	10	1.5	36.288	43.18	20.955
1982	10	2.5	37.649	35.56	36.83
1982	10	2.5	42.638	53.34	36.83
1982	10	1.5	36.742	40.64	20.32
1982	10	4.5	52.164	73.66	35.56
1982	10	1.5	27.216	12.7	7.62
1983	10	1.5	28.577	27.94	13.335
1983	10	1.5	30.845	40.64	22.86
1983	10	3.5	39.917	58.42	38.1
1983	10	1.5	31.298	40.64	24.765
1983	10	1.5	33.566	45.72	24.765
1983	10	1.5	31.752	40.64	19.685
1983	10	1.5	28.123	17.78	3.81
1983	10	2.5	44.906	53.34	33.655
1983	10	1.5	28.123	30.48	10.16
1984	9	1.5	27.67	45.72	18.415
1984	10	1.5	29.484	35.56	13.335
1984	10	1.5	35.381	50.8	18.415
1984	10	1.5	38.556	48.26	26.67
1984	10	2.5	31.752	55.88	26.035
1984	10	1.5	34.474	38.1	24.765
1985	9	1.5	26.762	30.48	17.78
1985	10	1.5	33.113	35.56	19.685
1985	10	1.5	29.03	35.56	15.24
1985	10	1.5	28.577	38.1	16.51
1985	10	1.5	24.948	38.1	3.81
1985	10	1.5	25.402	30.48	5.08
1985	10	1.5	35.381	40.64	17.78
1985	10	1.5	28.123	35.56	17.78
1985	10	1.5	28.123	33.02	17.78
1985	10	2.5	41.731	50.8	31.75
1985	10	1.5	32.206	43.18	19.685
1986	9	2.5	39.917	55.88	36.83
1986	10	1.5	27.216	38.1	16.51
1986	10	1.5	30.845	40.64	20.32
1986	10	1.5	34.474	43.18	27.94
1986	10	1.5	30.845	35.56	12.7
1986	10	1.5	29.03	33.02	16.51
1987	10	1.5	34.474	43.18	20.955
1987	10	1.5	29.938	40.64	20.955
1987	10	1.5	37.195	48.26	24.13
1987	10	1.5	34.474	48.26	25.4
1987	10	1.5	43.546	45.72	26.67
1987	10	1.5	33.566	38.1	20.32
1987	12	1.5	35.834	43.18	26.67
1987	12	1.5	27.216	35.56	15.875
1987	12	1.5	30.845	35.56	13.97
1987	12	3.5	39.01	68.58	34.29
1988	11	2.5	43.999	60.96	35.56
1988	11	1.5	37.649	40.64	26.67
1988	11	1.5	40.824	58.42	34.925
1988	11	2.5	34.474	50.8	34.925
1988	11	1.5	33.566	30.48	6.35
1988	11	1.5	28.577	27.94	11.43
1988	11	2.5	48.989	55.88	27.94
1988	11	2.5	35.381	50.8	27.94
1988	11	1.5	27.67	30.48	13.97
1988	11	1.5	32.659	35.56	15.24
1988	11	3.5	48.082	66.04	39.37
1988	11	1.5	26.762	15.24	19.05
1988	11	2.5	42.638	66.04	43.18
1988	11	2.5	37.649	45.72	24.13
1988	11	1.5	32.206	45.72	24.13
1989	11	3.5	45.36	50.8	33.02
1989	11	2.5	43.546	55.88	29.21
1989	11	1.5	39.917	50.8	35.56
1989	11	2.5	43.092	50.8	30.48
1989	11	3.5	49.896	78.74	47.625
1989	11	2.5	39.01	43.18	30.48
1989	11	2.5	31.752	45.72	27.94
1989	11	1.5	27.216	27.94	13.97
1989	11	1.5	34.02	43.18	25.4
1989	12	2.5	40.824	76.2	35.56
1989	12	1.5	32.659	43.18	24.13
1989	12	2.5	40.824	63.5	38.735
1990	11	3.5	41.731	71.12	38.1
1990	11	1.5	34.474	43.18	19.685
1990	11	1.5	30.845	38.1	17.145
1990	11	4.5	43.092	63.5	34.925
1990	11	1.5	35.381	53.34	15.875
1990	12	1.5	40.824	43.18	19.685
1990	12	1.5	26.309	30.48	14.605
1991	10	1.5	37.195	48.26	24.765
1991	10	1.5	38.102	38.1	16.51
1991	10	1.5	32.659	50.8	20.32
1991	10	1.5	29.03	30.48	16.51
1991	10	1.5	32.206	35.56	16.51
1991	10	1.5	37.195	53.34	22.225
1991	10	1.5	29.484	45.72	20.32
1991	10	1.5	28.123	35.56	16.51
1991	11	1.5	29.938	30.48	8.89
1991	11	1.5	27.216	33.02	15.24
1991	11	1.5	32.659	45.72	21.59
1991	11	1.5	30.845	35.56	18.415
1991	11	1.5	31.752	40.64	20.955
1991	11	1.5	31.752	38.1	22.86
1991	11	1.5	26.762	38.1	8.89
1992	10	1.5	32.659	48.26	22.86
1992	10	1.5	34.02	50.8	24.13
1992	10	1.5	30.845	43.18	18.415
1992	11	1.5	41.731	12.7	3.81
1992	11	2.5	48.535	68.58	42.545
1992	11	1.5	38.102	43.18	24.13
1992	11	1.5	29.938	35.56	17.78
1992	11	1.5	32.659	53.34	24.765
1993	10	3.5	51.71	76.2	36.83
1993	10	2.5	48.989	55.88	25.4
1993	10	1.5	31.752	30.48	10.795
1993	10	1.5	27.67	40.64	13.335
1993	10	2.5	47.174	66.04	35.56
1993	10	2.5	40.824	63.5	34.29
1993	10	1.5	33.113	55.88	18.415
1993	10	1.5	29.484	53.34	22.86
1993	10	1.5	31.752	40.64	18.415
1993	10	2.5	49.896	55.88	36.83
1993	10	2.5	46.267	68.58	32.385
1993	10	1.5	34.474	40.64	23.368
1993	10	2.5	38.102	58.42	29.21
1993	11	2.5	46.267	55.88	34.29
1993	11	3.5	38.102	50.8	28.575
1993	11	1.5	28.577	33.02	13.335
1993	11	1.5	37.195	60.96	24.13
1993	11	1.5	33.566	45.72	20.32
1994	10	1.5	30.845	38.1	23.495
1994	10	1.5	41.731	48.26	19.05
1994	10	1.5	30.391	35.56	17.78
1994	10	2.5	53.525	58.42	43.18
1994	10	2.5	40.37	60.96	33.02
1994	10	1.5	29.03	38.1	22.86
1994	10	2.5	49.896	60.96	33.02
1994	10	2.5	46.267	40.64	25.4
1994	10	1.5	35.381	35.56	17.78
1994	10	1.5	34.02	30.48	8.255
1994	10	2.5	35.381	45.72	24.13
1994	10	1.5	37.195	50.8	33.02
1994	11	1.5	26.762	35.56	17.145
1994	11	1.5	39.463	40.64	22.225
1994	11	2.5	50.803	60.96	41.275
1995	10	1.5	36.288	40.64	20.955
1995	10	1.5	39.917	45.72	20.955
1995	10	2.5	38.102	45.72	17.78
1995	10	1.5	37.195	50.8	27.94
1995	10	1.5	36.288	35.56	22.225
1995	10	1.5	39.917	27.94	17.145
1995	10	1.5	30.845	45.72	19.685
1995	11	1.5	32.659	45.72	20.32
1995	11	1.5	34.474	43.18	17.78
1995	11	1.5	42.185	68.58	33.02
1995	11	3.5	46.267	55.88	28.575
1995	11	1.5	41.731	68.58	25.4
1995	11	2.5	48.989	86.36	40.005
1995	11	1.5	37.195	45.72	21.59
1996	11	2.5	39.01	53.34	33.02
1996	11	2.5	40.824	53.34	24.13
1996	11	1.5	26.762	38.1	20.955
1996	11	1.5	40.37	55.88	34.925
1996	11	1.5	34.02	40.64	15.24
1996	11	3.5	47.174	86.36	48.895
1996	11	1.5	32.659	43.18	19.05
1996	11	2.5	38.102	43.18	24.765
1996	11	1.5	30.845	33.02	14.605
1996	11	1.5	34.927	38.1	16.51
1996	11	4.5	53.978	71.12	48.895
1996	11	1.5	35.381	35.56	13.335
1996	11	1.5	31.752	30.48	17.78
1996	11	2.5	48.082	66.04	31.75
1996	11	1.5	33.566	38.1	11.43
1997	11	2.5	39.01	55.88	39.37
1997	11	3.5	61.236	71.12	34.29
1997	11	2.5	31.752	43.18	21.59
1997	11	5.5	50.35	71.12	44.45
1997	11	1.5	34.474	45.72	27.94
1997	11	3.5	40.824	63.5	30.48
1997	11	2.5	36.288	63.5	29.845
1997	11	1.5	33.566	30.48	8.89
1997	11	2.5	45.814	68.58	41.275
1997	11	2.5	37.649	73.66	36.83
1998	11	1.5	46.267	45.72	26.67
1998	11	1.5	34.02	40.64	17.78
1998	11	1.5	33.566	38.1	12.065
1998	11	2.5	41.278	50.8	31.75
1998	11	1.5	28.123	27.94	8.89
1998	11	1.5	35.381	40.64	15.24
1998	11	1.5	36.742	53.34	21.59
1998	11	1.5	28.577	33.02	14.605
1998	11	1.5	27.67	43.18	22.225
1998	11	1.5	30.845	30.48	11.43
1998	11	1.5	40.37	38.1	11.43
1998	12	1.5	31.752	38.1	20.955
1998	12	1.5	22.68	20.32	7.62
1999	11	2.5	41.731	55.88	37.465
1999	11	1.5	34.474	40.64	22.225
1999	11	1.5	39.01	43.18	26.67
1999	11	1.5	29.03	33.02	10.16
1999	11	1.5	30.845	33.02	15.875
1999	11	1.5	29.938	40.64	20.32
1999	11	2.5	38.102	40.64	27.94
1999	11	4.5	35.834	58.42	33.655
1999	11	1.5	37.195	43.18	27.94
1999	11	3.5	42.185	58.42	42.545
1999	11	1.5	24.494	43.18	20.32
1999	11	1.5	27.67	35.56	12.065
1999	11	1.5	26.309	27.94	11.43
1999	11	1.5	33.566	40.64	20.955
1999	11	1.5	26.309	12.7	2.54
1999	12	1.5	23.587	30.48	11.43
1999	12	1.5	29.938	35.56	15.875
2000	11	1.5	31.298	48.26	19.05
2000	11	2.5	33.566	50.8	22.86
2000	11	1.5	34.02	35.56	12.065
2000	11	3.5	45.36	63.5	42.545
2000	11	1.5	37.195	40.64	19.685
2000	11	1.5	39.01	45.72	16.51
2000	11	1.5	34.02	45.72	25.4
2000	11	2.5	41.731	58.42	35.56
2000	11	3.5	43.546	73.66	43.18
2000	11	2.5	31.752	48.26	32.385
2000	12	2.5	41.731	63.5	35.56
2001	11	1.5	31.752	38.1	16.51
2001	11	1.5	38.102	50.8	24.13
2001	11	2.5	39.917	58.42	36.83
2001	11	1.5	32.659	43.18	16.51
2001	11	1.5	31.752	35.56	13.97
2001	11	1.5	38.102	33.02	11.43
2001	11	1.5	24.494	27.94	12.7
2001	11	1.5	39.01	38.1	18.415
2001	11	3.5	39.917	43.18	31.75
2001	11	1.5	33.566	30.48	8.89
2001	11	1.5	24.494	33.02	11.43
2001	11	3.5	49.896	63.5	40.005
2001	11	2.5	42.638	63.5	34.29
2001	11	1.5	30.391	27.94	6.35
2001	11	2.5	48.989	58.42	32.385
2001	11	1.5	29.938	30.48	17.78
2002	9	1.5	36.288	63.5	35.56
2002	11	2.5	39.01	63.5	38.1
2002	11	1.5	37.649	48.26	26.67
2002	11	3.5	46.267	55.88	31.75
2002	11	1.5	30.391	43.18	23.495
2002	11	1.5	28.123	35.56	19.05
2002	11	4.5	47.174	63.5	30.48
2002	11	2.5	47.174	55.88	40.64
2002	11	1.5	32.206	38.1	16.51
2002	12	1.5	31.298	38.1	19.05
2002	12	5.5	41.731	68.58	47.625
2003	11	3.5	42.185	58.42	38.1
2003	11	1.5	27.216	45.72	29.21
2003	11	1.5	29.484	27.94	13.97
2003	11	4.5	53.525	63.5	51.435
2003	11	2.5	37.195	53.34	38.735
2003	11	5.5	39.01	76.2	43.18
2003	11	1.5	29.484	38.1	20.32
2003	11	2.5	31.752	45.72	29.21
2003	11	1.5	24.948	40.64	15.24
2003	11	2.5	34.927	53.34	29.21
2003	11	1.5	24.494	33.02	13.97
2003	12	1.5	37.195	35.56	13.97
2003	12	3.5	37.195	66.04	44.45
2003	12	2.5	44.453	68.58	41.275
2003	12	1.5	34.02	48.26	26.67
2003	12	1.5	23.134	27.94	2.54
2004	11	1.5	31.752	40.64	17.145
2004	11	1.5	33.566	50.8	25.4
2004	11	1.5	29.03	27.94	6.985
2004	12	2.5	34.474	38.1	29.21
2004	12	2.5	32.206	53.34	19.05
2004	12	3.5	43.546	78.74	40.64
2005	11	1.5	34.474	53.34	22.86
2005	11	2.5	37.195	48.26	30.48
2005	11	3.5	41.731	60.96	31.75
2005	11	1.5	24.494	40.64	11.43
2005	11	1.5	29.484	35.56	13.97
2005	11	2.5	41.278	55.88	27.94
2005	11	1.5	29.938	35.56	17.78
2005	11	2.5	35.834	50.8	31.75
2005	11	2.5	43.999	58.42	31.115
2005	11	1.5	30.845	40.64	17.78
2005	11	6.5	51.257	76.2	47.625
2005	12	2.5	39.917	50.8	27.94
2006	11	1.5	32.659	40.64	22.86
2006	11	1.5	32.659	40.64	15.875
2006	11	1.5	37.195	53.34	29.21
2006	11	1.5	33.566	30.48	17.145
2006	11	1.5	31.752	50.8	21.59
2006	11	2.5	39.01	30.48	31.115
2006	11	1.5	33.566	38.1	22.225
2006	11	3.5	39.917	66.04	37.465
2006	12	1.5	38.102	50.8	20.955
2007	10	1.5	32.659	40.64	26.67
2007	11	1.5	25.402	20.32	2.54
2007	11	1.5	39.01	43.18	9.525
2007	11	1.5	31.752	40.64	26.035
2007	11	3.5	43.546	91.44	48.895
2007	11	1.5	26.309	30.48	3.81
2007	12	1.5	29.03	33.02	11.43
2008	11	2.5	40.824	58.42	36.83
2008	11	3.5	46.267	60.96	43.18
2008	11	2.5	47.174	48.26	27.305
2008	11	1.5	27.216	38.1	17.78
2008	11	1.5	36.288	43.18	22.86
2008	11	2.5	36.288	43.18	24.765
2008	11	1.5	29.938	40.64	22.86
2008	11	1.5	28.123	50.8	24.765
2008	11	1.5	31.752	48.26	18.415
2008	12	2.5	36.288	43.18	23.495
2008	12	1.5	29.03	45.72	18.415
2008	12	1.5	33.113	35.56	15.24
