# Supplementary material for: Comparison of linear model and artificial neural network using antler beam diameter and length of white-tailed deer (Odocoileus virginianus) dataset
Source: PLoS One. 2019 Feb 22;14(2):e0212545. doi: 10.1371/journal.pone.0212545 (PMC6386314; doi:10.1371/journal.pone.0212545)
Supplement: S2 Appendix — Script contains the R and MATLAB programs for the analysis of the training and test datasets. (R) (R) [file pone.0212545.s002.R]

#########################R CODE######################################
## LIBRARIES
###########################################################################
 library(grid);  library(psych);   library(Rmisc);
 library(Hmisc); library(ggplot2); library("lsmeans")

###########################################################################
## Read Training and Test Data
###########################################################################
 DeerTraining = read.table("DeerTraining.txt", header=T)
 DeerTest     = read.table("DeerTest.txt",     header=T)

dim(DeerTraining)
 DeerTraining = DeerTraining[order(DeerTraining$DRWTkg), ]
 DeerTraining = DeerTraining[order(DeerTraining$Beamcm), ]
 
###########################################################################
##            Analysis of Deer Training Data
###########################################################################
attach(DeerTraining)
 DeerTraining$Year = factor(DeerTraining$Year)
 DeerTraining$Mo   = factor(DeerTraining$Mo)

################## 
## DIAcm
################## 
 Model4_DIAcm = lm(DIAcm ~ 1 + DRWTkg + Age + Year + Mo, data=DeerTraining)
 summary(Model4_DIAcm)
 anova(Model4_DIAcm)

################## 
## Beamcm
################## 
 Model4_Beamcm = lm(Beamcm ~ 1 + DRWTkg + Age + Year + Mo, data=DeerTraining)
 summary(Model4_Beamcm)
 anova(Model4_Beamcm)
 
###########################################################################

###########################################################################
##            LSMEANS
###########################################################################
################## 
## DIAcm
################## 

 lsmeans(Model4_DIAcm, "Year")
 lsmeans(Model4_DIAcm, "Mo")
  
 plot(lsmeans(Model4_DIAcm, "Year"), main="LSMEANS of Year Effects",  ylab="Year",  xlab="DIA")
 plot(lsmeans(Model4_DIAcm, "Mo"),   main="LSMEANS of Month Effects", ylab="Month", xlab="DIA")
  
################## 
## Beamcm
################## 

 lsmeans(Model4_Beamcm, "Year")
 lsmeans(Model4_Beamcm, "Mo")

 plot(lsmeans(Model4_Beamcm, "Year"), main="LSMEANS of Year Effects",  ylab="Year",  xlab="Beam")
 plot(lsmeans(Model4_Beamcm, "Mo"),   main="LSMEANS of Month Effects", ylab="Month", xlab="Beam")
########################################################################### 
 
###########################################################################
##            Prediction Training Data
###########################################################################
################## 
## DIAcm
################## 

 predict.Training.DIAcm   = data.frame(predict(Model4_DIAcm))
 residuals.Training.DIAcm = data.frame(residuals(Model4_DIAcm))

 DIAcm_train_pre = predict.Training.DIAcm$predict.Model4_DIAcm
 DIAcm_train_res = residuals.Training.DIAcm$residuals.Model4_DIAcm

 DeerTraining_Pre = data.frame(DeerTraining, DIAcm_train_pre, DIAcm_train_res)

 cor(predict.Training.DIAcm$predict.Model4_DIAcm, DIAcm)
 
################## 
## Beamcm
################## 

 predict.Training.Beamcm = data.frame(predict(Model4_Beamcm))
 
 residuals.Training.Beamcm = data.frame(residuals(Model4_Beamcm))

 Beamcm_train_pre = predict.Training.Beamcm$predict.Model4_Beamcm
 Beamcm_train_res = residuals.Training.Beamcm$residuals.Model4_Beamcm

 DeerTraining_Pre = data.frame(DeerTraining_Pre, Beamcm_train_pre, Beamcm_train_res)

 write.table(DeerTraining_Pre, file="DeerTraining_Pre.txt", quote=F, row.names=F, col.names=T)
 
 cor(predict.Training.Beamcm$predict.Model4_Beamcm, Beamcm)

###########################################################################
##            Prediction Test Data
###########################################################################
 DeerTest$Year = factor(DeerTest$Year)
 DeerTest$Mo   = factor(DeerTest$Mo)

################## 
## DIAcm
################## 

 predict.Test.DIAcm   = data.frame(predict(Model4_DIAcm, DeerTest, se.fit=T))
 
 DIAcm_test_pre = predict.Test.DIAcm$fit
 DIAcm_test_res = DeerTest$DIAcm - predict.Test.DIAcm$fit

 DeerTest_Pre = data.frame(DeerTest, DIAcm_test_pre, DIAcm_test_res)
 
 cor(predict.Test.DIAcm$fit, DeerTest$DIAcm)
 plot(predict.Test.DIAcm$fit, DeerTest$DIAcm, pch=20)

################## 
## Beamcm
################## 

 predict.Test.Beamcm = data.frame(predict(Model4_Beamcm, DeerTest, se.fit=T))
 
 Beamcm_test_pre = predict.Test.Beamcm$fit
 Beamcm_test_res = DeerTest$Beamcm - predict.Test.Beamcm$fit

 DeerTest_Pre = data.frame(DeerTest_Pre, Beamcm_test_pre, Beamcm_test_res)
 
 write.table(DeerTest_Pre, file="DeerTest_Pre.txt", quote=F, row.names=F, col.names=T)
 
 cor(predict.Test.Beamcm$fit, DeerTest$Beamcm)
###########################################################################


######################MATLAB CODE#############################
% Matlab code and veriler.mat file must be within same directory. After that, run the Matlab script
clear
close all
clc

performance = zeros(30,1000);
time = zeros(30,1000);
gradient = zeros(30,1000);

load('veriler.mat');

input = inputs';
target = targets';

testinput = test_inputs';
testtarget = test_targets';

%Levenberg-Marquardt
%Bayesian Regularization
%Scaled Conjugate Gradient
%Conjugate Gradient with Powell/Beale Restarts

trainFcn = {'trainlm','trainbr','trainscg'};

k = 1;
for m = 1:size(trainFcn,2)
    for j=1:30
    net = feedforwardnet(j,trainFcn{m});

    [net,tr] = train(net,input,target);

    inputoutput = net(input);
    testoutput = net(testinput);

    einputdia(j,:) = (-target(1,:) + inputoutput(1,:));
    etestdia(j,:) = (-testtarget(1,:) + testoutput(1,:));
    einputbeam(j,:) = (-target(2,:) + inputoutput(2,:));
    etestbeam(j,:) = (-testtarget(2,:) + testoutput(2,:));
    
    einputdia2(j,:) = (target(1,:) - inputoutput(1,:)).^2;
    etestdia2(j,:) = (testtarget(1,:) - testoutput(1,:)).^2;
    einputbeam2(j,:) = (target(2,:) - inputoutput(2,:)).^2;
    etestbeam2(j,:) = (testtarget(2,:) - testoutput(2,:)).^2;
    
    MBE(k,:) = [m mean(einputdia(j,:)) mean(etestdia(j,:)) mean(einputbeam(j,:)) mean(etestbeam(j,:))];
    MAE(k,:) = [m mean(abs(einputdia(j,:))) mean(abs(etestdia(j,:))) mean(abs(einputbeam(j,:))) mean(abs(etestbeam(j,:)))];
    RMSE(k,:) = [m sqrt(mean(einputdia2(j,:))) sqrt(mean(etestdia2(j,:))) sqrt(mean(einputbeam2(j,:))) sqrt(mean(etestbeam2(j,:)))];
    
    time(j,1:length(tr.time)) = tr.time;
    TIMING(k,:) = [m tr.time(length(tr.time))];
        

    ortalama_hata_oranieinput(j,m) = mean([mean(abs(einputdia(j,:))) mean(abs(einputbeam(j,:)))]);
    ortalama_hata_oranietest(j,m) =  mean([mean(abs(etestdia(j,:))) mean(abs(etestbeam(j,:)))]);
    
    %Regression
    [inputregresdia(j,m), mvalue, bvalue] = regression(target(1,:)',inputoutput(1,:)','one');
    [testregresdia(j,m), mvalue, bvalue] = regression(testtarget(1,:)',testoutput(1,:)','one');
    [inputregresbeam(j,m), mvalue, bvalue] = regression(target(2,:)',inputoutput(2,:)','one');
    [testregresbeam(j,m), mvalue, bvalue] = regression(testtarget(2,:)',testoutput(2,:)','one');
    
    %Pearson
    [RHOPearsoninputdia(j,m),PVAL] = corr(inputoutput(1,:)', target(1,:)','type','Pearson');
    [RHOPearsoninputbeam(j,m),PVAL] = corr(inputoutput(2,:)', target(2,:)','type','Pearson');
    [RHOPearsontestdia(j,m),PVAL] = corr(testoutput(1,:)', testtarget(1,:)','type','Pearson');
    [RHOPearsontestbeam(j,m),PVAL] = corr(testoutput(2,:)', testtarget(2,:)','type','Pearson');
    
    %Kendall
    [RHOKendallinputdia(j,m),PVAL] = corr(inputoutput(1,:)', target(1,:)','type','Kendall');
    [RHOKendallinputbeam(j,m),PVAL] = corr(inputoutput(2,:)', target(2,:)','type','Kendall');
    [RHOKendalltestdia(j,m),PVAL] = corr(testoutput(1,:)', testtarget(1,:)','type','Kendall');
    [RHOKendalltestbeam(j,m),PVAL] = corr(testoutput(2,:)', testtarget(2,:)','type','Kendall');
    
    %Spearman
    [RHOSpearmaninputdia(j,m),PVAL] = corr(inputoutput(1,:)', target(1,:)','type','Spearman');
    [RHOSpearmaninputbeam(j,m),PVAL] = corr(inputoutput(2,:)', target(2,:)','type','Spearman');
    [RHOSpearmantestdia(j,m),PVAL] = corr(testoutput(1,:)', testtarget(1,:)','type','Spearman');
    [RHOSpearmantestbeam(j,m),PVAL] = corr(testoutput(2,:)', testtarget(2,:)','type','Spearman');
    
    %FACT2
    finputdia = inputoutput(1,:) ./ target(1,:);
    finputbeam = inputoutput(2,:) ./ target(2,:);
    ftestdia = testoutput(1,:) ./ testtarget(1,:);
    ftestbeam = testoutput(2,:) ./ testtarget(2,:);
    
    FACT2inputdia(j,m) = (size(find(finputdia >= 0.5 & finputdia <= 2),2)) / size(inputoutput,2);
    FACT2inputbeam(j,m) = (size(find(finputbeam >= 0.5 & finputbeam <= 2),2)) / size(inputoutput,2);
    FACT2testdia(j,m) = (size(find(ftestdia >= 0.5 & ftestdia <= 2),2)) / size(testoutput,2);
    FACT2testbeam(j,m) = (size(find(ftestbeam >= 0.5 & ftestbeam <= 2),2)) / size(testoutput,2);
    
    %Index of Aggrement
    IAinputdia(j,m) = 1 - sum((inputoutput(1,:)' - target(1,:)').^2) / sum((abs(inputoutput(1,:)' - target(1,:)') + abs(target(1,:)' - inputoutput(1,:)')).^2);
    IAinputbeam(j,m) = 1 - sum((inputoutput(2,:)' - target(2,:)').^2) / sum((abs(inputoutput(2,:)' - target(2,:)') + abs(target(2,:)' - inputoutput(2,:)')).^2);
    IAtestdia(j,m) = 1 - sum((testoutput(1,:)' - testtarget(1,:)').^2) / sum((abs(testoutput(1,:)' - testtarget(1,:)') + abs(testtarget(1,:)' - testoutput(1,:)')).^2);
    IAtestbeam(j,m) = 1 - sum((testoutput(2,:)' - testtarget(2,:)').^2) / sum((abs(testoutput(2,:)' - testtarget(2,:)') + abs(testtarget(2,:)' - testoutput(2,:)')).^2);
    
    DIAINPUT(k,:) = [m inputregresdia(j,m) RHOPearsoninputdia(j,m) RHOKendallinputdia(j,m) RHOSpearmaninputdia(j,m) FACT2inputdia(j,m) IAinputdia(j,m)];
    DIATEST(k,:) = [m testregresdia(j,m) RHOPearsontestdia(j,m) RHOKendalltestdia(j,m) RHOSpearmantestdia(j,m) FACT2testdia(j,m) IAtestdia(j,m)];
    BEAMINPUT(k,:) = [m inputregresbeam(j,m) RHOPearsoninputbeam(j,m) RHOKendallinputbeam(j,m) RHOSpearmaninputbeam(j,m) FACT2inputbeam(j,m) IAinputbeam(j,m)];
    BEAMTEST(k,:) = [m testregresbeam(j,m) RHOPearsontestbeam(j,m) RHOKendalltestbeam(j,m) RHOSpearmantestbeam(j,m) FACT2testbeam(j,m) IAtestbeam(j,m)];
    
    j
    k=k+1;
    end
end

l = 1:30;
figure,
%Input DIA
subplot(2,3,1)
plot(l,inputregresdia(:,1), l,RHOPearsoninputdia(:,1),'-s', l,RHOKendallinputdia(:,1),'--gs',...
    l,RHOSpearmaninputdia(:,1),'-*', l,FACT2inputdia(:,1),'-x',...
    l,IAinputdia(:,1),'-d')
title('Levenberg-Marquardt Training Algorithm - Antler');
xlabel('Neuron Number');
ylabel('Value');
legend(['-','-s','--gs','-*','-x','-d'],{'Regression','Pearson','Kendall','Spearman','FACT2','IA'});

subplot(2,3,2)
plot(l,inputregresdia(:,2), l,RHOPearsoninputdia(:,2),'-s', l,RHOKendallinputdia(:,2),'--gs',...
    l,RHOSpearmaninputdia(:,2),'-*', l,FACT2inputdia(:,2),'-x',...
    l,IAinputdia(:,1),'-d')
title('Bayesian Regularization Training Algorithm - Antler');
xlabel('Neuron Number');
ylabel('Value');
legend(['-','-s','--gs','-*','-x','-d'],{'Regression','Pearson','Kendall','Spearman','FACT2','IA'});

subplot(2,3,3)
plot(l,inputregresdia(:,3), l,RHOPearsoninputdia(:,3),'-s', l,RHOKendallinputdia(:,3),'--gs',...
    l,RHOSpearmaninputdia(:,3),'-*', l,FACT2inputdia(:,3),'-x',...
    l,IAinputdia(:,1),'-d')
title('Scaled Conjugate Gradient Training Algorithm - Antler');
xlabel('Neuron Number');
ylabel('Value');
legend(['-','s','--gs','-*','-x','-d'],{'Regression','Pearson','Kendall','Spearman','FACT2','IA'});

%Input BEAM
subplot(2,3,4)
plot(l,inputregresbeam(:,1), l,RHOPearsoninputbeam(:,1),'-s', l,RHOKendallinputbeam(:,1),'--gs',...
    l,RHOSpearmaninputbeam(:,1),'-*', l,FACT2inputbeam(:,1),'-x',...
    l,IAinputbeam(:,1),'-d')
title('Levenberg-Marquardt Training Algorithm - Beam');
xlabel('Neuron Number');
ylabel('Value');
legend(['-','-s','--gs','-*','-x','-d'],{'Regression','Pearson','Kendall','Spearman','FACT2','IA'});

subplot(2,3,5)
plot(l,inputregresbeam(:,2), l,RHOPearsoninputbeam(:,2),'-s', l,RHOKendallinputbeam(:,2),'--gs',...
    l,RHOSpearmaninputbeam(:,2),'-*', l,FACT2inputbeam(:,2),'-x',...
    l,IAinputbeam(:,1),'-d')
title('Bayesian Regularization Training Algorithm - Beam');
xlabel('Neuron Number');
ylabel('Value');
legend(['-','-s','--gs','-*','-x','-d'],{'Regression','Pearson','Kendall','Spearman','FACT2','IA'});

subplot(2,3,6)
plot(l,inputregresbeam(:,3), l,RHOPearsoninputbeam(:,3),'-s', l,RHOKendallinputbeam(:,3),'--gs',...
    l,RHOSpearmaninputbeam(:,3),'-*', l,FACT2inputbeam(:,3),'-x',...
    l,IAinputbeam(:,1),'-d')
title('Scaled Conjugate Gradient Training Algorithm - Beam');
xlabel('Neuron Number');
ylabel('Value');
legend(['-','-s','--gs','*','-x','-d'],{'Regression','Pearson','Kendall','Spearman','FACT2','IA'});
annotation('textbox', [0 0.9 1 0.1], ...
    'String', 'Input Data', ...
    'EdgeColor', 'none', ...
    'HorizontalAlignment', 'center')

figure,
%Test DIA
subplot(2,3,1)
plot(l,testregresdia(:,1), l,RHOPearsontestdia(:,1),'-s', l,RHOKendalltestdia(:,1),'--gs',...
    l,RHOSpearmantestdia(:,1),'-*', l,FACT2testdia(:,1),'-x',...
    l,IAtestdia(:,1),'-d')
title('Levenberg-Marquardt Train Algorithm - Antler');
xlabel('Neuron Number');
ylabel('Value');
legend(['-','-s','--gs','-*','-x','-d'],{'Regression','Pearson','Kendall','Spearman','FACT2','IA'});

subplot(2,3,2)
plot(l,testregresdia(:,2), l,RHOPearsontestdia(:,2),'-s', l,RHOKendalltestdia(:,2),'--gs',...
    l,RHOSpearmantestdia(:,2),'-*', l,FACT2testdia(:,2),'-x',...
    l,IAtestdia(:,1),'-d')
title('Bayesian Regularization Training Algorithm - Antler');
xlabel('Neuron Number');
ylabel('Value');
legend(['-','-s','--gs','-*','-x','-d'],{'Regression','Pearson','Kendall','Spearman','FACT2','IA'});

subplot(2,3,3)
plot(l,testregresdia(:,3), l,RHOPearsontestdia(:,3),'-s', l,RHOKendalltestdia(:,3),'--gs',...
    l,RHOSpearmantestdia(:,3),'-*', l,FACT2testdia(:,3),'-x',...
    l,IAtestdia(:,1),'-d')
title('Scaled Conjugate Gradient Training Algorithm - Antler');
xlabel('Neuron Number');
ylabel('Value');
legend(['-','-s','--gs','-*','-x','-d'],{'Regression','Pearson','Kendall','Spearman','FACT2','IA'});

%Test BEAM
subplot(2,3,4)
plot(l,testregresbeam(:,1), l,RHOPearsontestbeam(:,1),'-s', l,RHOKendalltestbeam(:,1),'--gs',...
    l,RHOSpearmantestbeam(:,1),'-*', l,FACT2testbeam(:,1),'-x',...
    l,IAtestbeam(:,1),'-d')
title('Levenberg-Marquardt Training Algorithm - Beam');
xlabel('Neuron Number');
ylabel('Value');
legend(['-','-s','--gs','-*','-x','-d'],{'Regression','Pearson','Kendall','Spearman','FACT2','IA'});

subplot(2,3,5)
plot(l,testregresbeam(:,2), l,RHOPearsontestbeam(:,2),'-s', l,RHOKendalltestbeam(:,2),'--gs',...
    l,RHOSpearmantestbeam(:,2),'-*', l,FACT2testbeam(:,2),'-x',...
    l,IAtestbeam(:,1),'-d')
title('Bayesian Regularization Training Algorithm - Beam');
xlabel('Neuron Number');
ylabel('Value');
legend(['-','-s','--gs','-*','-x','-d'],{'Regression','Pearson','Kendall','Spearman','FACT2','IA'});

subplot(2,3,6)
plot(l,testregresbeam(:,3), l,RHOPearsontestbeam(:,3),'-s', l,RHOKendalltestbeam(:,3),'--gs',...
    l,RHOSpearmantestbeam(:,3),'-*', l,FACT2testbeam(:,3),'-x',...
    l,IAtestbeam(:,1),'-d')
title('Scaled Conjugate Gradient Training Algorithm - Beam');
xlabel('Neuron Number');
ylabel('Value');
legend(['-','-s','--gs','*','-x','-d'],{'Regression','Pearson','Kendall','Spearman','FACT2','IA'});

annotation('textbox', [0 0.9 1 0.1], ...
    'String', 'Test Data', ...
    'EdgeColor', 'none', ...
    'HorizontalAlignment', 'center')

 
